# Supplementary material for: A new species of snailfish of the genus Paraliparis (Liparidae) from the western North Pacific, with a redescription of the poorly known species Paraliparis mandibularis
Source: Zookeys. 2020 Sep 16;968:143–59. doi: 10.3897/zookeys.968.56057 (PMC7511452; doi:10.3897/zookeys.968.56057)
Supplement: XML Treatment for Paraliparis flammeus [file zookeys.968.56057-treatment1.xml]

<!DOCTYPE tp:taxon-treatment
  PUBLIC "-//TaxonX//DTD Taxonomic Treatment Publishing DTD v0 20100105//EN" "tax-treatment-NSO.dtd">
<tp:taxon-treatment xmlns:tp="http://www.plazi.org/taxpub"><tp:treatment-meta><kwd-group><label>Taxon classification</label><kwd><named-content xmlns:xlink="http://www.w3.org/1999/xlink" content-type="kingdom">Animalia</named-content></kwd><kwd><named-content xmlns:xlink="http://www.w3.org/1999/xlink" content-type="order">Scorpaeniformes</named-content></kwd><kwd><named-content xmlns:xlink="http://www.w3.org/1999/xlink" content-type="family">Liparidae</named-content></kwd></kwd-group><mixed-citation publication-type="journal"><person-group><name><surname>Kai</surname><given-names>Yoshiaki</given-names></name><name><surname>Murasaki</surname><given-names>Kenta</given-names></name><name><surname>Misawa</surname><given-names>Ryo</given-names></name><name><surname>Fukui</surname><given-names>Atsushi</given-names></name><name><surname>Morikawa</surname><given-names>Eisuke</given-names></name><name><surname>Narimatsu</surname><given-names>Yoji</given-names></name></person-group><article-title>A new species of snailfish of the genus <italic><tp:taxon-name><tp:taxon-name-part taxon-name-part-type="genus" reg="Paraliparis">Paraliparis</tp:taxon-name-part></tp:taxon-name></italic> (<tp:taxon-name><tp:taxon-name-part taxon-name-part-type="family">Liparidae</tp:taxon-name-part></tp:taxon-name>) from the western North Pacific, with a redescription of the poorly known species <italic><tp:taxon-name><tp:taxon-name-part taxon-name-part-type="genus" reg="Paraliparis">Paraliparis</tp:taxon-name-part> <tp:taxon-name-part taxon-name-part-type="species" reg="mandibularis">mandibularis</tp:taxon-name-part></tp:taxon-name></italic></article-title><source>Zookeys</source><day>16</day><month>9</month><year>2020</year><volume>968</volume><fpage>143</fpage><lpage>159</lpage><pub-id pub-id-type="doi">10.3897/zookeys.968.56057</pub-id></mixed-citation></tp:treatment-meta><tp:nomenclature><tp:taxon-name><object-id xmlns:xlink="http://www.w3.org/1999/xlink" content-type="arpha" xlink:type="simple">959D81A6-281B-5D9D-87D5-A6CD1D0C07AD</object-id>
            <tp:taxon-name-part taxon-name-part-type="genus" reg="Paraliparis">Paraliparis</tp:taxon-name-part>
            <tp:taxon-name-part taxon-name-part-type="species" reg="flammeus">flammeus</tp:taxon-name-part>
            <object-id xmlns:xlink="http://www.w3.org/1999/xlink" content-type="zoobank" xlink:type="simple">http://zoobank.org/6CC26DDA-647B-492D-93E9-0B13213A3623</object-id>
          </tp:taxon-name><tp:taxon-authority>Kai, Murasaki &amp; Fukui</tp:taxon-authority><tp:taxon-status xmlns:xlink="http://www.w3.org/1999/xlink" xlink:type="simple">sp. nov.</tp:taxon-status><xref ref-type="fig" rid="F1">Figs 1</xref><xref ref-type="fig" rid="F2">, 2</xref><xref ref-type="fig" rid="F3">, 3A, C [New Japanese name: Homuradama]</xref></tp:nomenclature><tp:treatment-sec sec-type="Holotype" id="SECID0E2EAE"><title>Holotype.</title><p><named-content xmlns:xlink="http://www.w3.org/1999/xlink" content-type="dwc:institutional_code" xlink:type="simple">MSM</named-content>-20-52, 75.8 mm SL, female, <named-content xmlns:xlink="http://www.w3.org/1999/xlink" content-type="dwc:verbatimCoordinates" xlink:type="simple"><named-content content-type="geo-json" specific-use="{&#34;type&#34;:&#34;Point&#34;,&#34;coordinates&#34;:[141.496000,36.850000]}" id="NCID0EJFAE" xlink:type="simple">36.850°N, 141.496°E</named-content></named-content>, 510 m depth, 30 Oct. 2018, coll. K. Murasaki, R/V <italic>Wakataka-maru</italic>, otter trawl.</p></tp:treatment-sec><tp:treatment-sec sec-type="Paratypes" id="SECID0EQFAE"><title>Paratypes.</title><p>All specimens were collected by R/V <italic>Wakataka-maru</italic>, otter trawl. <named-content xmlns:xlink="http://www.w3.org/1999/xlink" content-type="dwc:institutional_code" xlink:type="simple">FAKU</named-content> 147147 (INSDC accession: LC556311), 80.4 mm SL, <named-content xmlns:xlink="http://www.w3.org/1999/xlink" content-type="dwc:verbatimCoordinates" xlink:type="simple"><named-content content-type="geo-json" specific-use="{&#34;type&#34;:&#34;Point&#34;,&#34;coordinates&#34;:[141.635000,36.972000]}" id="NCID0EAGAE" xlink:type="simple">36.972°N, 141.635°E</named-content></named-content>, 561 m depth, 17 Nov. 2019, coll. R. Misawa; <named-content xmlns:xlink="http://www.w3.org/1999/xlink" content-type="dwc:institutional_code" xlink:type="simple">FAKU</named-content> 147148 (LC556312), 62.1 mm SL, <named-content xmlns:xlink="http://www.w3.org/1999/xlink" content-type="dwc:verbatimCoordinates" xlink:type="simple"><named-content content-type="geo-json" specific-use="{&#34;type&#34;:&#34;Point&#34;,&#34;coordinates&#34;:[141.479000,36.859000]}" id="NCID0ENGAE" xlink:type="simple">36.859°N, 141.479°E</named-content></named-content>, 459 m depth, 16 Nov. 2019, coll. R. Misawa; <named-content xmlns:xlink="http://www.w3.org/1999/xlink" content-type="dwc:institutional_code" xlink:type="simple">FAKU</named-content> 147158 (3 specimens, C&amp;S), 49.3–68.2 mm SL, <named-content xmlns:xlink="http://www.w3.org/1999/xlink" content-type="dwc:verbatimCoordinates" xlink:type="simple"><named-content content-type="geo-json" specific-use="{&#34;type&#34;:&#34;Point&#34;,&#34;coordinates&#34;:[141.635000,36.972000]}" id="NCID0E1GAE" xlink:type="simple">36.972°N, 141.635°E</named-content></named-content>, 561 m depth, 17 Nov. 2019, coll. R. Misawa; <named-content xmlns:xlink="http://www.w3.org/1999/xlink" content-type="dwc:institutional_code" xlink:type="simple">FAKU</named-content> 147159 (LC556313), 51.1 mm SL, <named-content xmlns:xlink="http://www.w3.org/1999/xlink" content-type="dwc:verbatimCoordinates" xlink:type="simple"><named-content content-type="geo-json" specific-use="{&#34;type&#34;:&#34;Point&#34;,&#34;coordinates&#34;:[141.064000,36.510000]}" id="NCID0EHHAE" xlink:type="simple">36.510°N, 141.064°E</named-content></named-content>, 460 m depth, 12 Nov. 2019, coll. R. Misawa; <named-content xmlns:xlink="http://www.w3.org/1999/xlink" content-type="dwc:institutional_code" xlink:type="simple">FAKU</named-content> 147161, 51.5 mm SL, <named-content xmlns:xlink="http://www.w3.org/1999/xlink" content-type="dwc:verbatimCoordinates" xlink:type="simple"><named-content content-type="geo-json" specific-use="{&#34;type&#34;:&#34;Point&#34;,&#34;coordinates&#34;:[141.984000,37.664000]}" id="NCID0EUHAE" xlink:type="simple">37.664°N, 141.984°E</named-content></named-content>, 482 m depth, 19 Nov. 2019, coll. R. Misawa; <named-content xmlns:xlink="http://www.w3.org/1999/xlink" content-type="dwc:institutional_code" xlink:type="simple">FAKU</named-content> 147163, 66.4 mm SL, <named-content xmlns:xlink="http://www.w3.org/1999/xlink" content-type="dwc:institutional_code" xlink:type="simple">FAKU</named-content> 147164, 64.4 mm SL, <named-content xmlns:xlink="http://www.w3.org/1999/xlink" content-type="dwc:verbatimCoordinates" xlink:type="simple"><named-content content-type="geo-json" specific-use="{&#34;type&#34;:&#34;Point&#34;,&#34;coordinates&#34;:[141.505000,36.858000]}" id="NCID0EGIAE" xlink:type="simple">36.858°N, 141.505°E</named-content></named-content>, 510 m depth, 16 Nov. 2019, coll. R. Misawa; <named-content xmlns:xlink="http://www.w3.org/1999/xlink" content-type="dwc:institutional_code" xlink:type="simple">FAKU</named-content> 147168, 79.7 mm SL, <named-content xmlns:xlink="http://www.w3.org/1999/xlink" content-type="dwc:verbatimCoordinates" xlink:type="simple"><named-content content-type="geo-json" specific-use="{&#34;type&#34;:&#34;Point&#34;,&#34;coordinates&#34;:[141.669000,36.818000]}" id="NCID0ETIAE" xlink:type="simple">36.818°N, 141.669°E</named-content></named-content>, 890 m depth, 9 Nov. 2019, coll. R. Misawa; <named-content xmlns:xlink="http://www.w3.org/1999/xlink" content-type="dwc:institutional_code" xlink:type="simple">FAKU</named-content> 147177, 42.5 mm SL, <named-content xmlns:xlink="http://www.w3.org/1999/xlink" content-type="dwc:institutional_code" xlink:type="simple">FAKU</named-content> 147178, 62.1 mm SL, <named-content xmlns:xlink="http://www.w3.org/1999/xlink" content-type="dwc:verbatimCoordinates" xlink:type="simple"><named-content content-type="geo-json" specific-use="{&#34;type&#34;:&#34;Point&#34;,&#34;coordinates&#34;:[141.468000,36.873000]}" id="NCID0EFJAE" xlink:type="simple">36.873°N, 141.468°E</named-content></named-content>, 422 m depth, 16 Nov. 2019, coll. R. Misawa; <named-content xmlns:xlink="http://www.w3.org/1999/xlink" content-type="dwc:institutional_code" xlink:type="simple">FAKU</named-content> 147432, 67.3 mm SL, <named-content xmlns:xlink="http://www.w3.org/1999/xlink" content-type="dwc:verbatimCoordinates" xlink:type="simple"><named-content content-type="geo-json" specific-use="{&#34;type&#34;:&#34;Point&#34;,&#34;coordinates&#34;:[141.505000,36.858000]}" id="NCID0ESJAE" xlink:type="simple">36.858°N, 141.505°E</named-content></named-content>, 510 m depth, 16 Nov. 2019, coll. R. Misawa <named-content xmlns:xlink="http://www.w3.org/1999/xlink" content-type="dwc:institutional_code" xlink:type="simple">MSM</named-content>-20-53, 64.8 mm SL, male, <named-content xmlns:xlink="http://www.w3.org/1999/xlink" content-type="dwc:institutional_code" xlink:type="simple">MSM</named-content>-20-54, 60.3 mm SL, male, <named-content xmlns:xlink="http://www.w3.org/1999/xlink" content-type="dwc:verbatimCoordinates" xlink:type="simple"><named-content content-type="geo-json" specific-use="{&#34;type&#34;:&#34;Point&#34;,&#34;coordinates&#34;:[142.121000,38.399000]}" id="NCID0EEKAE" xlink:type="simple">38.399°N, 142.121°E</named-content></named-content>, 552 m depth, 21 Oct. 2018, coll. K. Murasaki; <named-content xmlns:xlink="http://www.w3.org/1999/xlink" content-type="dwc:institutional_code" xlink:type="simple">MSM</named-content>-20-55, 43.4 mm SL, male, <named-content xmlns:xlink="http://www.w3.org/1999/xlink" content-type="dwc:verbatimCoordinates" xlink:type="simple"><named-content content-type="geo-json" specific-use="{&#34;type&#34;:&#34;Point&#34;,&#34;coordinates&#34;:[141.087000,36.511000]}" id="NCID0ERKAE" xlink:type="simple">36.511°N, 141.087°E</named-content></named-content>, 507 m depth, 16 Nov. 2018, coll. K. Murasaki; <named-content xmlns:xlink="http://www.w3.org/1999/xlink" content-type="dwc:institutional_code" xlink:type="simple">MSM</named-content>-20-56, 45.4 mm SL, female, <named-content xmlns:xlink="http://www.w3.org/1999/xlink" content-type="dwc:verbatimCoordinates" xlink:type="simple"><named-content content-type="geo-json" specific-use="{&#34;type&#34;:&#34;Point&#34;,&#34;coordinates&#34;:[141.479000,36.848000]}" id="NCID0E5KAE" xlink:type="simple">36.848°N, 141.479°E</named-content></named-content>, 484 m depth, 15 Nov. 2017, coll. K. Murasaki.</p></tp:treatment-sec><tp:treatment-sec sec-type="diagnosis" id="SECID0EDLAE"><title>Diagnosis.</title><p><italic><tp:taxon-name><tp:taxon-name-part taxon-name-part-type="genus" reg="Paraliparis">Paraliparis</tp:taxon-name-part> <tp:taxon-name-part taxon-name-part-type="species" reg="flammeus">flammeus</tp:taxon-name-part></tp:taxon-name></italic> is distinguished from other species of <italic><tp:taxon-name><tp:taxon-name-part taxon-name-part-type="genus" reg="Paraliparis">Paraliparis</tp:taxon-name-part></tp:taxon-name></italic> by the following combination of characters: mouth oblique; uppermost pectoral-fin base below a horizontal through posterior margin of maxillary; 60–63 vertebrae, 54–58 dorsal-fin rays, 50 or 51 anal-fin rays, 6 principal caudal-fin rays, and 17–20 pectoral-fin rays; pectoral radials 4, moderately large and located medially.</p></tp:treatment-sec><tp:treatment-sec sec-type="description" id="SECID0EEMAE"><title>Description.</title><p>Measurements are shown in Table <xref ref-type="table" rid="T1">1</xref>. Paratype data are given in parentheses if different from the holotype.</p><fig id="F1" position="float" orientation="portrait"><object-id xmlns:xlink="http://www.w3.org/1999/xlink" content-type="doi" xlink:type="simple">10.3897/zookeys.968.56057.figure1</object-id><object-id xmlns:xlink="http://www.w3.org/1999/xlink" content-type="arpha" xlink:type="simple">23AF5A34-EF54-5CAF-85BD-DB7CEE75ACA7</object-id><label>Figure 1.</label><caption><p><italic><tp:taxon-name><tp:taxon-name-part taxon-name-part-type="genus" reg="Paraliparis">Paraliparis</tp:taxon-name-part> <tp:taxon-name-part taxon-name-part-type="species" reg="flammeus">flammeus</tp:taxon-name-part></tp:taxon-name></italic> sp. nov., <named-content xmlns:xlink="http://www.w3.org/1999/xlink" content-type="dwc:institutional_code" xlink:type="simple">MSM</named-content>-20-52, holotype, 78.5 mm SL <bold>A</bold> fresh specimen <bold>B</bold> line drawing.</p></caption><graphic xmlns:xlink="http://www.w3.org/1999/xlink" xlink:href="zookeys-968-143-g001.jpg" position="float" orientation="portrait" xlink:type="simple" id="oo_453538.jpg"><uri content-type="original_file" xlink:type="simple">https://binary.pensoft.net/fig/453538</uri></graphic></fig><p><bold><italic>Body</italic></bold> compressed, elongate, deepest at nape, strongly taping posteriorly (Fig. <xref ref-type="fig" rid="F1">1</xref>). Skin thin, fragile. Head compressed, dorsal profile strongly sloping from nape to snout. Snout deep, blunt, its length almost equal to orbit diameter; not projecting anterior to upper jaw. Mouth oblique, lower jaw slightly protruding beyond (or almost same length as) upper jaw; premaxillary tooth plates matching mandibular tooth plates; maxilla extending to posterior margin of orbit; oral cleft extending to middle of orbit (Figs <xref ref-type="fig" rid="F1">1</xref>, <xref ref-type="fig" rid="F2">2</xref>). Premaxillary teeth simple, in 7 (3–8) oblique rows; diastema narrow between premaxillae. Mandibular teeth simple, in 6 (3–7) oblique rows; inner teeth larger; diastema absent at lower jaw symphysis (Fig. <xref ref-type="fig" rid="F3">3A</xref>). Orbit of moderate size, rounded. Nostril single, with slightly raised rim, at level of mid-orbit. Cephalic sensory pores small (damaged): nasal pores 2, maxillary pores 6, preoperculomandibular pores ≥ 6 (skin damaged in holotype and all paratypes), suprabranchial pore 1; cephalic pore pattern 2-6-6?-1. Chin pores paired, openings well separated on skin surface. Coronal pore absent. Gill slit small, entirely above pectoral fin (or extending ventrally to level of 1 or 2 uppermost pectoral-fin rays), upper margin level with mid-orbit (or between center and ventral rim of orbit). Gill rakers 6–10 (status in holotype unknown), blunt and minute. Tip of opercular flap sharp, angled slightly dorsally, level with ventral rim of orbit (or with posterior margin of maxillary).</p><fig id="F2" position="float" orientation="portrait"><object-id xmlns:xlink="http://www.w3.org/1999/xlink" content-type="doi" xlink:type="simple">10.3897/zookeys.968.56057.figure2</object-id><object-id xmlns:xlink="http://www.w3.org/1999/xlink" content-type="arpha" xlink:type="simple">865FC77F-E0B1-5E37-86B1-C3393B824BCD</object-id><label>Figure 2.</label><caption><p>Skeleton of <italic><tp:taxon-name><tp:taxon-name-part taxon-name-part-type="genus" reg="Paraliparis">Paraliparis</tp:taxon-name-part> <tp:taxon-name-part taxon-name-part-type="species" reg="flammeus">flammeus</tp:taxon-name-part></tp:taxon-name></italic> sp. nov. <bold>A, B</bold> C&amp;S specimens, <named-content xmlns:xlink="http://www.w3.org/1999/xlink" content-type="dwc:institutional_code" xlink:type="simple">FAKU</named-content> 147158, paratypes <bold>A</bold> dorsal view of cranium of 68.2 mm SL specimen <bold>B</bold> lateral view of head of 61.2 mm SL specimen <bold>C</bold> CT-scanned holotype, <named-content xmlns:xlink="http://www.w3.org/1999/xlink" content-type="dwc:institutional_code" xlink:type="simple">MSM</named-content>-20-52, holotype, 78.5 mm SL. Abbreviations: Epoc, epiotic; Exoc, exoccipital; Fr, frontal; Iop, interopercle; LE, lateral ethmoid; Op, opercle; Sop, subopercle; Pte, pterotic; Ptem, posttemporal; Soc, supraoccipital; Shp, sphenotic; Vo, vomer. Scale bars: 5 mm (<bold>A, B</bold>).</p></caption><graphic xmlns:xlink="http://www.w3.org/1999/xlink" xlink:href="zookeys-968-143-g002.jpg" position="float" orientation="portrait" xlink:type="simple" id="oo_453539.jpg"><uri content-type="original_file" xlink:type="simple">https://binary.pensoft.net/fig/453539</uri></graphic></fig><p><bold><italic>Dorsal-fin</italic></bold> rays 56 (54–58); anteriormost ray above tip of opercle, posteriormost ray attached membranously to dorsalmost caudal-fin ray. Anteriormost dorsal-fin pterygiophore inserted between neural spines 3 and 4 (2 and 3, or 3 and 4), bearing a single ray. Anal-fin rays 51 (48–51); posteriormost ray attached membranously to ventralmost caudal-fin ray. Vertebrae 63 (60–63), comprising precaudal 9 and caudal 54 (51–54). Pleural ribs absent. Hypurals and parhypural fused into single plate. Caudal fin slender, posterior margin slightly rounded (or truncate). Principal caudal-fin rays 6, dorsal principal rays 3, ventral principal rays 3, no procurrent rays. Pyloric caeca 7 (4–6), short and finger-like, on left side of visceral cavity. Anus below posterior margin of preopercle (or midway between posterior margin of preopercle and posterior rim of orbit).</p><p><bold><italic>Pectoral fin</italic></bold> moderately notched, with 19 (17–20) rays; upper lobe with 14 (12–15) rays, extending beyond (or just reaching) anal-fin origin; lower lobe elongate, with 5 (3–7) rays, uppermost ray of lower lobe longest, extending beyond anus, not reaching (reaching) anal-fin origin. Uppermost pectoral-fin base below a horizontal through posterior margin of maxillary. Lowermost pectoral-fin base below anterior rim of orbit (or below midway between tip of snout and anterior rim of orbit). Rays between upper and lower lobes widely spaced.</p><p><bold><italic>Selected osteological characters</italic>.</bold> Roof of cranium comprising frontal and supraoccipital incompletely closed; frontal and supraoccipital poorly ossified; parietal absent (Fig. <xref ref-type="fig" rid="F2">2</xref>). Opercle well ossified, sharpened posteriorly, supporting upper margin of opercular flap. Subopercle thin, comprising two spines forming a V-shape; lower spine supporting lower margin of opercular flap. Subopercle and interopercle separated. Dorsal portion of cleithrum elongated. Proximal pectoral radials 4, rounded, moderately large and located medially (Fig. <xref ref-type="fig" rid="F3">3C</xref>). No interradial fenestrae between proximal radials. Scapula with strong helve, posterior margin with a small slit. Coracoid triangular with broad lamina. Distal radials present at base of all pectoral-fin rays, except for uppermost and lowermost rays.</p><fig id="F3" position="float" orientation="portrait"><object-id xmlns:xlink="http://www.w3.org/1999/xlink" content-type="doi" xlink:type="simple">10.3897/zookeys.968.56057.figure3</object-id><object-id xmlns:xlink="http://www.w3.org/1999/xlink" content-type="arpha" xlink:type="simple">C8F622EE-F692-5A6C-9994-91E5B32DA420</object-id><label>Figure 3.</label><caption><p><bold>A, B</bold> teeth on lower jaw <bold>C, D</bold> pectoral girdle <bold>A, C</bold><italic><tp:taxon-name><tp:taxon-name-part taxon-name-part-type="genus" reg="Paraliparis">Paraliparis</tp:taxon-name-part> <tp:taxon-name-part taxon-name-part-type="species" reg="flammeus">flammeus</tp:taxon-name-part></tp:taxon-name></italic> sp. nov., <named-content xmlns:xlink="http://www.w3.org/1999/xlink" content-type="dwc:institutional_code" xlink:type="simple">FAKU</named-content> 147158, paratype, 61.2 mm SL <bold>B, D</bold><italic><tp:taxon-name><tp:taxon-name-part taxon-name-part-type="genus" reg="Paraliparis">P.</tp:taxon-name-part> <tp:taxon-name-part taxon-name-part-type="species" reg="mandibularis">mandibularis</tp:taxon-name-part></tp:taxon-name></italic>, <named-content xmlns:xlink="http://www.w3.org/1999/xlink" content-type="dwc:institutional_code" xlink:type="simple">BSKU</named-content> 44286, 110.0+ mm SL. Abbreviations: S, scapula; PR, proximal radials; C, coracoid; DR, distal radials. Scale bars: 0.5 mm (<bold>A, B</bold>); 5 mm (<bold>C, D</bold>).</p></caption><graphic xmlns:xlink="http://www.w3.org/1999/xlink" xlink:href="zookeys-968-143-g003.jpg" position="float" orientation="portrait" xlink:type="simple" id="oo_453540.jpg"><uri content-type="original_file" xlink:type="simple">https://binary.pensoft.net/fig/453540</uri></graphic></fig><p><bold><italic>Coloration</italic>.</bold> In fresh specimens, head and body pale pink with fine melanophores; margin of preopercle silvery; anteroventral portion silvery, with dark peritoneum visible through thin skin; dorsal and anal fins crimson, distal margins somewhat darker; pectoral fin crimson (Fig. <xref ref-type="fig" rid="F1">1A</xref>). In preserved specimens, head, body, and fins pale with fine melanophores, somewhat larger posteriorly on body; peritoneum black, stomach dark brown (or black); orobranchial cavity pale with scattered melanophores.</p><p><bold><italic>Reproductive characters</italic>.</bold> Ovary pouch-like, whitish; one of two ovaries with 33 ripe ovarian eggs (2.06–2.12 mm in diameter) and numerous unripe ovarian eggs (0.6 mm in maximum diameter) in female paratype (<named-content xmlns:xlink="http://www.w3.org/1999/xlink" content-type="dwc:institutional_code" xlink:type="simple">FAKU</named-content> 147147, 80.4 mm SL). Testes slender, whitish (<named-content xmlns:xlink="http://www.w3.org/1999/xlink" content-type="dwc:institutional_code" xlink:type="simple">FAKU</named-content> 147161, 51.5 mm SL).</p></tp:treatment-sec><tp:treatment-sec sec-type="etymology" id="SECID0ENTAE"><title>Etymology.</title><p>The specific epithet <italic>flammeus</italic> is from Latin, meaning “flame”, and refers to the crimson fin coloration of the species.</p></tp:treatment-sec><tp:treatment-sec sec-type="distribution" id="SECID0E4TAE"><title>Geographical distribution.</title><p>Western Pacific Ocean, off the Pacific coast of Tohoku District, northern Honshu, Japan, in depths of 422–890 m (Fig. <xref ref-type="fig" rid="F4">4A</xref>).</p><fig id="F4" position="float" orientation="portrait"><object-id xmlns:xlink="http://www.w3.org/1999/xlink" content-type="doi" xlink:type="simple">10.3897/zookeys.968.56057.figure4</object-id><object-id xmlns:xlink="http://www.w3.org/1999/xlink" content-type="arpha" xlink:type="simple">3DC19652-FF2D-5D58-8C7A-BADF30A16FD5</object-id><label>Figure 4.</label><caption><p>Distribution of specimens of (<bold>A</bold>) <italic><tp:taxon-name><tp:taxon-name-part taxon-name-part-type="genus" reg="Paraliparis">Paraliparis</tp:taxon-name-part> <tp:taxon-name-part taxon-name-part-type="species" reg="flammeus">flammeus</tp:taxon-name-part></tp:taxon-name></italic> sp. nov. and (<bold>B</bold>) <italic><tp:taxon-name><tp:taxon-name-part taxon-name-part-type="genus" reg="Paraliparis">P.</tp:taxon-name-part> <tp:taxon-name-part taxon-name-part-type="species" reg="mandibularis">mandibularis</tp:taxon-name-part></tp:taxon-name></italic> examined during this study. Stars indicate type localities.</p></caption><graphic xmlns:xlink="http://www.w3.org/1999/xlink" xlink:href="zookeys-968-143-g004.jpg" position="float" orientation="portrait" xlink:type="simple" id="oo_453541.jpg"><uri content-type="original_file" xlink:type="simple">https://binary.pensoft.net/fig/453541</uri></graphic></fig></tp:treatment-sec><tp:treatment-sec sec-type="remarks" id="SECID0EOVAE"><title>Remarks.</title><p>Alignment of the <abbrev xmlns:xlink="http://www.w3.org/1999/xlink" xlink:title="Cytochrome Oxidase subunit I" id="ABBRID0EUVAE" xlink:type="simple">COI</abbrev> gene sequences (492 bp) determined herein with previously determined sequences of <italic><tp:taxon-name><tp:taxon-name-part taxon-name-part-type="genus" reg="Paraliparis">Paraliparis</tp:taxon-name-part></tp:taxon-name></italic> resulted in a maximum likelihood tree based on 101 aligned sequences and the recovery of a monophyletic group comprising <italic><tp:taxon-name><tp:taxon-name-part taxon-name-part-type="genus" reg="Paraliparis">P.</tp:taxon-name-part> <tp:taxon-name-part taxon-name-part-type="species" reg="flammeus">flammeus</tp:taxon-name-part></tp:taxon-name></italic>, <italic><tp:taxon-name><tp:taxon-name-part taxon-name-part-type="genus" reg="Paraliparis">P.</tp:taxon-name-part> <tp:taxon-name-part taxon-name-part-type="species" reg="cephalus">cephalus</tp:taxon-name-part></tp:taxon-name></italic>, and <italic><tp:taxon-name><tp:taxon-name-part taxon-name-part-type="genus" reg="Paraliparis">P.</tp:taxon-name-part> <tp:taxon-name-part taxon-name-part-type="species" reg="dipterus">dipterus</tp:taxon-name-part></tp:taxon-name></italic> (Fig. <xref ref-type="fig" rid="F5">5</xref>). Monophyly of the above species was supported by high bootstrap probability (95%). The uncorrected <italic>p</italic>-distance within <italic><tp:taxon-name><tp:taxon-name-part taxon-name-part-type="genus" reg="Paraliparis">P.</tp:taxon-name-part> <tp:taxon-name-part taxon-name-part-type="species" reg="flammeus">flammeus</tp:taxon-name-part></tp:taxon-name></italic> was less than 0.006, strongly contrasting with values ranging from 0.030 to 0.067 for the above two species. <italic><tp:taxon-name><tp:taxon-name-part taxon-name-part-type="genus" reg="Paraliparis">Paraliparis</tp:taxon-name-part> <tp:taxon-name-part taxon-name-part-type="species" reg="cephalus">cephalus</tp:taxon-name-part></tp:taxon-name></italic> is similar to <italic><tp:taxon-name><tp:taxon-name-part taxon-name-part-type="genus" reg="Paraliparis">P.</tp:taxon-name-part> <tp:taxon-name-part taxon-name-part-type="species" reg="flammeus">flammeus</tp:taxon-name-part></tp:taxon-name></italic> in having an oblique mouth, but has 4 caudal-fin rays (vs 6 rays) and the uppermost pectoral-fin base above a horizontal through the maxillary posterior margin (<xref ref-type="bibr" rid="B38">Stein 1978</xref>; this study). <italic><tp:taxon-name><tp:taxon-name-part taxon-name-part-type="genus" reg="Paraliparis">Paraliparis</tp:taxon-name-part> <tp:taxon-name-part taxon-name-part-type="species" reg="dipterus">dipterus</tp:taxon-name-part></tp:taxon-name></italic>, known only from the holotype collected from Suruga Bay, Japan, until the recent description of a developmental series by <xref ref-type="bibr" rid="B43">Takami and Fukui (2012)</xref>, differs from <italic><tp:taxon-name><tp:taxon-name-part taxon-name-part-type="genus" reg="Paraliparis">P.</tp:taxon-name-part> <tp:taxon-name-part taxon-name-part-type="species" reg="flammeus">flammeus</tp:taxon-name-part></tp:taxon-name></italic> in having a horizontal mouth, 12–14 pectoral-fin rays, and lacking pyloric caeca (present in <italic><tp:taxon-name><tp:taxon-name-part taxon-name-part-type="genus" reg="Paraliparis">P.</tp:taxon-name-part> <tp:taxon-name-part taxon-name-part-type="species" reg="flammeus">flammeus</tp:taxon-name-part></tp:taxon-name></italic>) (<xref ref-type="bibr" rid="B24">Kido 1988</xref>; <xref ref-type="bibr" rid="B43">Takami and Fukui 2012</xref>; this study). The position of <italic><tp:taxon-name><tp:taxon-name-part taxon-name-part-type="genus" reg="Paraliparis">P.</tp:taxon-name-part> <tp:taxon-name-part taxon-name-part-type="species" reg="mandibularis">mandibularis</tp:taxon-name-part></tp:taxon-name></italic> is unknown due to the unavailability of sequence data.</p><fig id="F5" position="float" orientation="portrait"><object-id xmlns:xlink="http://www.w3.org/1999/xlink" content-type="doi" xlink:type="simple">10.3897/zookeys.968.56057.figure5</object-id><object-id xmlns:xlink="http://www.w3.org/1999/xlink" content-type="arpha" xlink:type="simple">987AA44F-F128-5B43-A870-9D5582509840</object-id><label>Figure 5.</label><caption><p>Maximum likelihood phylogenetic tree of <italic><tp:taxon-name><tp:taxon-name-part taxon-name-part-type="genus" reg="Paraliparis">Paraliparis</tp:taxon-name-part></tp:taxon-name></italic> and related genera based on <abbrev xmlns:xlink="http://www.w3.org/1999/xlink" xlink:title="Cytochrome Oxidase subunit I" id="ABBRID0ES1AE" xlink:type="simple">COI</abbrev> sequences (492 bp). Support values (≥ 50% <abbrev xmlns:xlink="http://www.w3.org/1999/xlink" xlink:title="maximum likelihood" id="ABBRID0EW1AE" xlink:type="simple">ML</abbrev> bootstrap probability) indicated along branches. Each node labeled with a registration number (red, determined in this study) or an accession number deposited in INSDC or BOLD. <italic><tp:taxon-name><tp:taxon-name-part taxon-name-part-type="genus" reg="Nectoliparis">Nectoliparis</tp:taxon-name-part> <tp:taxon-name-part taxon-name-part-type="species" reg="pelagicus">pelagicus</tp:taxon-name-part></tp:taxon-name></italic> included as out-group.</p></caption><graphic xmlns:xlink="http://www.w3.org/1999/xlink" xlink:href="zookeys-968-143-g005.jpg" position="float" orientation="portrait" xlink:type="simple" id="oo_453542.jpg"><uri content-type="original_file" xlink:type="simple">https://binary.pensoft.net/fig/453542</uri></graphic></fig><p>Among the 28 species of <italic><tp:taxon-name><tp:taxon-name-part taxon-name-part-type="genus" reg="Paraliparis">Paraliparis</tp:taxon-name-part></tp:taxon-name></italic> known from the North Pacific, <italic><tp:taxon-name><tp:taxon-name-part taxon-name-part-type="genus" reg="Paraliparis">P.</tp:taxon-name-part> <tp:taxon-name-part taxon-name-part-type="species" reg="flammeus">flammeus</tp:taxon-name-part></tp:taxon-name></italic> shares the morphological characters, i.e., an oblique mouth and the uppermost pectoral-fin base below a horizontal through the posterior margin of the maxillary, with only <italic><tp:taxon-name><tp:taxon-name-part taxon-name-part-type="genus" reg="Paraliparis">P.</tp:taxon-name-part> <tp:taxon-name-part taxon-name-part-type="species" reg="mento">mento</tp:taxon-name-part></tp:taxon-name></italic> (Washington southward to Monterey Bay), <italic><tp:taxon-name><tp:taxon-name-part taxon-name-part-type="genus" reg="Paraliparis">P.</tp:taxon-name-part> <tp:taxon-name-part taxon-name-part-type="species" reg="mandibularis">mandibularis</tp:taxon-name-part></tp:taxon-name></italic> (Tosa Bay, Japan), and <italic><tp:taxon-name><tp:taxon-name-part taxon-name-part-type="genus" reg="Paraliparis">Paraliparis</tp:taxon-name-part> <tp:taxon-name-part taxon-name-part-type="species" reg="angustifrons">angustifrons</tp:taxon-name-part></tp:taxon-name></italic> (Garman, 1899) (off Panama) (<xref ref-type="bibr" rid="B11">Garman 1899</xref>; <xref ref-type="bibr" rid="B24">Kido 1988</xref>; <xref ref-type="bibr" rid="B28">Mecklenburg et al. 2002</xref>; <xref ref-type="bibr" rid="B26">Love et al. 2005</xref>; <xref ref-type="bibr" rid="B2">Baldwin and Orr 2010</xref>; <xref ref-type="bibr" rid="B32">Nakabo and Kai 2013</xref>; <xref ref-type="bibr" rid="B29">Murasaki et al. 2018</xref>, <xref ref-type="bibr" rid="B30">2019a</xref>, <xref ref-type="bibr" rid="B31">b</xref>). However, <italic><tp:taxon-name><tp:taxon-name-part taxon-name-part-type="genus" reg="Paraliparis">P.</tp:taxon-name-part> <tp:taxon-name-part taxon-name-part-type="species" reg="flammeus">flammeus</tp:taxon-name-part></tp:taxon-name></italic> differs from <italic><tp:taxon-name><tp:taxon-name-part taxon-name-part-type="genus" reg="Paraliparis">P.</tp:taxon-name-part> <tp:taxon-name-part taxon-name-part-type="species" reg="mento">mento</tp:taxon-name-part></tp:taxon-name></italic> in having 6 caudal-fin rays (vs 5 rays) and greater preanal length (29.9–35.3% SL vs 26.7–28.5% SL), and from <italic><tp:taxon-name><tp:taxon-name-part taxon-name-part-type="genus" reg="Paraliparis">P.</tp:taxon-name-part> <tp:taxon-name-part taxon-name-part-type="species" reg="mandibularis">mandibularis</tp:taxon-name-part></tp:taxon-name></italic> in having 17–20 pectoral-fin rays (vs 27–30 rays) and a longer pectoral-fin lower lobe (16.7–23.4% SL vs. 13.8–15.9% SL). In addition, <italic><tp:taxon-name><tp:taxon-name-part taxon-name-part-type="genus" reg="Paraliparis">P.</tp:taxon-name-part> <tp:taxon-name-part taxon-name-part-type="species" reg="angustifrons">angustifrons</tp:taxon-name-part></tp:taxon-name></italic>, known only from two syntypes collected off Panama, also has an oblique mouth and low pectoral-fin position, but clearly differs from the new species in pectoral-fin ray number (37 in <italic><tp:taxon-name><tp:taxon-name-part taxon-name-part-type="genus" reg="Paraliparis">P.</tp:taxon-name-part> <tp:taxon-name-part taxon-name-part-type="species" reg="angustifrons">angustifrons</tp:taxon-name-part></tp:taxon-name></italic>) (<xref ref-type="bibr" rid="B11">Garman 1899</xref>; <xref ref-type="bibr" rid="B6">Chernova et al. 2004</xref>). Although <italic><tp:taxon-name><tp:taxon-name-part taxon-name-part-type="genus" reg="Paraliparis">Paraliparis</tp:taxon-name-part> <tp:taxon-name-part taxon-name-part-type="species" reg="deani">deani</tp:taxon-name-part></tp:taxon-name></italic> Burke, 1912 (western Gulf of Alaska to northern California) and <italic><tp:taxon-name><tp:taxon-name-part taxon-name-part-type="genus" reg="Paraliparis">Paraliparis</tp:taxon-name-part> <tp:taxon-name-part taxon-name-part-type="species" reg="melanobranchus">melanobranchus</tp:taxon-name-part></tp:taxon-name></italic> Gilbert &amp; Burke, 1912 (southern Sea of Okhotsk and off British Columbia) are also similar to <italic><tp:taxon-name><tp:taxon-name-part taxon-name-part-type="genus" reg="Paraliparis">P.</tp:taxon-name-part> <tp:taxon-name-part taxon-name-part-type="species" reg="flammeus">flammeus</tp:taxon-name-part></tp:taxon-name></italic> in the counts of dorsal- (56–57 and 52–60, respectively) and anal-fin rays (44–48 and 48–54, respectively), <italic><tp:taxon-name><tp:taxon-name-part taxon-name-part-type="genus" reg="Paraliparis">P.</tp:taxon-name-part> <tp:taxon-name-part taxon-name-part-type="species" reg="flammeus">flammeus</tp:taxon-name-part></tp:taxon-name></italic> is distinguishable from <italic><tp:taxon-name><tp:taxon-name-part taxon-name-part-type="genus" reg="Paraliparis">P.</tp:taxon-name-part> <tp:taxon-name-part taxon-name-part-type="species" reg="deani">deani</tp:taxon-name-part></tp:taxon-name></italic> in having a small gill slit entirely above the pectoral fin or extending ventrally to level of 1 or 2 uppermost pectoral-fin rays (vs extending to 10–13 pectoral-fin rays) and from <italic><tp:taxon-name><tp:taxon-name-part taxon-name-part-type="genus" reg="Paraliparis">P.</tp:taxon-name-part> <tp:taxon-name-part taxon-name-part-type="species" reg="melanobranchus">melanobranchus</tp:taxon-name-part></tp:taxon-name></italic> in having 6 caudal-fin rays (vs 4) (<xref ref-type="bibr" rid="B28">Mecklenburg et al. 2002</xref>; <xref ref-type="bibr" rid="B32">Nakabo and Kai 2013</xref>). Among South Pacific species, <italic><tp:taxon-name><tp:taxon-name-part taxon-name-part-type="genus" reg="Paraliparis">P.</tp:taxon-name-part> <tp:taxon-name-part taxon-name-part-type="species" reg="flammeus">flammeus</tp:taxon-name-part></tp:taxon-name></italic> resembles <italic><tp:taxon-name><tp:taxon-name-part taxon-name-part-type="genus" reg="Paraliparis">Paraliparis</tp:taxon-name-part> <tp:taxon-name-part taxon-name-part-type="species" reg="membranaceus">membranaceus</tp:taxon-name-part></tp:taxon-name></italic> Günther, 1877 and <italic><tp:taxon-name><tp:taxon-name-part taxon-name-part-type="genus" reg="Paraliparis">Paraliparis</tp:taxon-name-part> <tp:taxon-name-part taxon-name-part-type="species" reg="molinai">molinai</tp:taxon-name-part></tp:taxon-name></italic> Stein, Meléndez &amp; Kong, 1991 in having an oblique mouth and low pectoral-fin position, but is distinguishable from both species by its lower pectoral-fin ray number (ca 25 in <italic><tp:taxon-name><tp:taxon-name-part taxon-name-part-type="genus" reg="Paraliparis">P.</tp:taxon-name-part> <tp:taxon-name-part taxon-name-part-type="species" reg="membranaceus">membranaceus</tp:taxon-name-part></tp:taxon-name></italic> and 24 in <italic><tp:taxon-name><tp:taxon-name-part taxon-name-part-type="genus" reg="Paraliparis">P.</tp:taxon-name-part> <tp:taxon-name-part taxon-name-part-type="species" reg="molinai">molinai</tp:taxon-name-part></tp:taxon-name></italic>) (<xref ref-type="bibr" rid="B42">Stein et al. 1991</xref>; <xref ref-type="bibr" rid="B39">Stein 2005</xref>).</p></tp:treatment-sec><tp:treatment-sec><!--Section generated to contain objects referenced in tp:taxon-treatment.--><table-wrap id="T1" position="float" orientation="portrait"><label>Table 1.</label><caption><p>Measurements of <italic><tp:taxon-name><tp:taxon-name-part taxon-name-part-type="genus" reg="Paraliparis">Paraliparis</tp:taxon-name-part> <tp:taxon-name-part taxon-name-part-type="species" reg="flammeus">flammeus</tp:taxon-name-part></tp:taxon-name></italic> sp. nov. and <italic><tp:taxon-name><tp:taxon-name-part taxon-name-part-type="genus" reg="Paraliparis">P.</tp:taxon-name-part> <tp:taxon-name-part taxon-name-part-type="species" reg="mandibularis">mandibularis</tp:taxon-name-part></tp:taxon-name></italic> (means in parentheses).</p></caption><table id="TID0ECZAG" rules="all"><tbody><tr><td rowspan="3" colspan="1"/><td rowspan="1" colspan="2">
                    <bold><italic><tp:taxon-name><tp:taxon-name-part taxon-name-part-type="genus" reg="Paraliparis">Paraliparis</tp:taxon-name-part> <tp:taxon-name-part taxon-name-part-type="species" reg="flammeus">flammeus</tp:taxon-name-part></tp:taxon-name></italic></bold>
                  </td><td rowspan="1" colspan="2">
                    <bold><italic><tp:taxon-name><tp:taxon-name-part taxon-name-part-type="genus" reg="Paraliparis">Paraliparis</tp:taxon-name-part> <tp:taxon-name-part taxon-name-part-type="species" reg="mandibularis">mandibularis</tp:taxon-name-part></tp:taxon-name></italic></bold>
                  </td></tr><tr><td rowspan="1" colspan="1">
                    <bold>Holotype</bold>
                  </td><td rowspan="1" colspan="1">
                    <bold>Paratypes</bold>
                  </td><td rowspan="1" colspan="1">
                    <bold>Holotype</bold>
                  </td><td rowspan="1" colspan="1">
                    <bold>Non-types</bold>
                  </td></tr><tr><td rowspan="1" colspan="1">
                    <bold><named-content xmlns:xlink="http://www.w3.org/1999/xlink" content-type="dwc:institutional_code" xlink:type="simple">MSM</named-content>-20-52</bold>
                  </td><td rowspan="1" colspan="1">
                    <bold><italic>n</italic> = 14</bold>
                  </td><td rowspan="1" colspan="1">
                    <bold><named-content xmlns:xlink="http://www.w3.org/1999/xlink" content-type="dwc:institutional_code" xlink:type="simple">BSKU</named-content> 30513</bold>
                  </td><td rowspan="1" colspan="1">
                    <bold><italic>n</italic> = 6</bold>
                  </td></tr><tr><td rowspan="1" colspan="1">Standard length (mm)</td><td rowspan="1" colspan="1">75.8</td><td rowspan="1" colspan="1">42.5–80.4</td><td rowspan="1" colspan="1">103.6</td><td rowspan="1" colspan="1">104.7–128.1</td></tr><tr><td rowspan="1" colspan="5">In % of standard length</td></tr><tr><td rowspan="1" colspan="1">Head length</td><td rowspan="1" colspan="1">21.4</td><td rowspan="1" colspan="1">17.2–24.1 (20.8)</td><td rowspan="1" colspan="1">19.8</td><td rowspan="1" colspan="1">18.0–20.7 (19.8)</td></tr><tr><td rowspan="1" colspan="1">Snout length</td><td rowspan="1" colspan="1">6.7</td><td rowspan="1" colspan="1">5.2–7.0 (6.2)</td><td rowspan="1" colspan="1">6.9</td><td rowspan="1" colspan="1">5.6–6.9 (6.1)</td></tr><tr><td rowspan="1" colspan="1">Orbit length</td><td rowspan="1" colspan="1">5.8</td><td rowspan="1" colspan="1">4.5–6.2 (5.4)</td><td rowspan="1" colspan="1">5.6</td><td rowspan="1" colspan="1">4.4–6.0 (5.2)</td></tr><tr><td rowspan="1" colspan="1">Interorbital width</td><td rowspan="1" colspan="1">7.2</td><td rowspan="1" colspan="1">3.6–8.8 (5.8)</td><td rowspan="1" colspan="1">8.0</td><td rowspan="1" colspan="1">5.9–7.7 (6.5)</td></tr><tr><td rowspan="1" colspan="1">Maxilla length</td><td rowspan="1" colspan="1">10.8</td><td rowspan="1" colspan="1">10.6–12.0 (11.1)</td><td rowspan="1" colspan="1">10.5</td><td rowspan="1" colspan="1">9.7–11.1 (10.6)</td></tr><tr><td rowspan="1" colspan="1">Gill slit length</td><td rowspan="1" colspan="1">10.3</td><td rowspan="1" colspan="1">6.4–10.9 (8.4)</td><td rowspan="1" colspan="1">6.9</td><td rowspan="1" colspan="1">7.5–10.5 (9.1)</td></tr><tr><td rowspan="1" colspan="1">Body depth</td><td rowspan="1" colspan="1">23.0</td><td rowspan="1" colspan="1">13.5–21.7 (18.6)</td><td rowspan="1" colspan="1">16.1</td><td rowspan="1" colspan="1">16.0–24.9 (19.8)</td></tr><tr><td rowspan="1" colspan="1">
                    Pectoral-fin length</td><td rowspan="1" colspan="1">26.2</td><td rowspan="1" colspan="1">18.5–26.7 (22.4)</td><td rowspan="1" colspan="1">Damaged</td><td rowspan="1" colspan="1">21.6–26.0 (23.3)</td></tr><tr><td rowspan="1" colspan="1">
                    Pectoral-fin lower lobe length</td><td rowspan="1" colspan="1">19.6</td><td rowspan="1" colspan="1">16.7–23.4 (20.6)</td><td rowspan="1" colspan="1">Damaged</td><td rowspan="1" colspan="1">13.8–15.9 (15.1)</td></tr><tr><td rowspan="1" colspan="1">
                    Pectoral-fin notch-ray length</td><td rowspan="1" colspan="1">13.3</td><td rowspan="1" colspan="1">9.1–15.9 (12.6)</td><td rowspan="1" colspan="1">Damaged</td><td rowspan="1" colspan="1">9.6–11.8 (10.7)</td></tr><tr><td rowspan="1" colspan="1">Predorsal length</td><td rowspan="1" colspan="1">22.4</td><td rowspan="1" colspan="1">20.3–24.5 (22.5)</td><td rowspan="1" colspan="1">18.5</td><td rowspan="1" colspan="1">19.7–23.7 (21.2)</td></tr><tr><td rowspan="1" colspan="1">Preanal length</td><td rowspan="1" colspan="1">35.3</td><td rowspan="1" colspan="1">29.9–35.2 (29.9)</td><td rowspan="1" colspan="1">33.2</td><td rowspan="1" colspan="1">31.8–36.1 (33.8)</td></tr><tr><td rowspan="1" colspan="1">Snout to anus length</td><td rowspan="1" colspan="1">16.9</td><td rowspan="1" colspan="1">13.0–16.7 (14.5)</td><td rowspan="1" colspan="1">13.2</td><td rowspan="1" colspan="1">12.0–18.8 (14.6)</td></tr><tr><td rowspan="1" colspan="1">Caudal-fin length</td><td rowspan="1" colspan="1">11.8</td><td rowspan="1" colspan="1">10.8–15.1 (12.9)</td><td rowspan="1" colspan="1">Damaged</td><td rowspan="1" colspan="1">15.5–19.6 (17.8)</td></tr><tr><td rowspan="1" colspan="5">In % of head length</td></tr><tr><td rowspan="1" colspan="1">Snout length</td><td rowspan="1" colspan="1">31.3</td><td rowspan="1" colspan="1">24.5–35.5 (29.9)</td><td rowspan="1" colspan="1">34.6</td><td rowspan="1" colspan="1">27.4–34.2 (30.9)</td></tr><tr><td rowspan="1" colspan="1">Orbit length</td><td rowspan="1" colspan="1">27.1</td><td rowspan="1" colspan="1">21.7–32.3 (26.1)</td><td rowspan="1" colspan="1">28.2</td><td rowspan="1" colspan="1">23.2–29.0 (26.5)</td></tr><tr><td rowspan="1" colspan="1">Interorbital width</td><td rowspan="1" colspan="1">33.8</td><td rowspan="1" colspan="1">20.6–36.6 (27.8)</td><td rowspan="1" colspan="1">40.5</td><td rowspan="1" colspan="1">29.8–35.1 (33.0)</td></tr><tr><td rowspan="1" colspan="1">Maxilla length</td><td rowspan="1" colspan="1">50.5</td><td rowspan="1" colspan="1">43.8–63.7 (53.7)</td><td rowspan="1" colspan="1">52.8</td><td rowspan="1" colspan="1">51.8–56.3 (53.5)</td></tr><tr><td rowspan="1" colspan="1">Gill slit length</td><td rowspan="1" colspan="1">48.1</td><td rowspan="1" colspan="1">30.5–18.3 (40.5)</td><td rowspan="1" colspan="1">34.7</td><td rowspan="1" colspan="1">37.4–51.9 (46.6)</td></tr><tr><td rowspan="1" colspan="5">In % of caudal-fin length</td></tr><tr><td rowspan="1" colspan="1">Dorsal-fin connection to caudal fin</td><td rowspan="1" colspan="1">37.9</td><td rowspan="1" colspan="1">22.3–37.7 (29.6)</td><td rowspan="1" colspan="1">Damaged</td><td rowspan="1" colspan="1">38.4–50.6 (42.9)</td></tr><tr><td rowspan="1" colspan="1">Anal-fin connection to caudal fin</td><td rowspan="1" colspan="1">40.1</td><td rowspan="1" colspan="1">29.2–44.7 (36.9)</td><td rowspan="1" colspan="1">Damaged</td><td rowspan="1" colspan="1">19.6–36.4 (29.8)</td></tr></tbody></table></table-wrap></tp:treatment-sec><ref-list><ref id="B38"><mixed-citation xmlns:xlink="http://www.w3.org/1999/xlink" xlink:type="simple"><person-group><name name-style="western"><surname>Stein</surname><given-names>DL</given-names></name></person-group> (<year>1978</year>) <article-title>A review of the deepwater <tp:taxon-name><tp:taxon-name-part taxon-name-part-type="family">Liparidae</tp:taxon-name-part></tp:taxon-name> (<tp:taxon-name><tp:taxon-name-part taxon-name-part-type="class">Pisces</tp:taxon-name-part></tp:taxon-name>) from the coast of Oregon and adjacent waters.</article-title><source>Occasional Papers of California Academy of Sciences</source><volume>127</volume>: <fpage>1</fpage>–<lpage>55</lpage>.</mixed-citation></ref><ref id="B43"><mixed-citation xmlns:xlink="http://www.w3.org/1999/xlink" xlink:type="simple"><person-group><name name-style="western"><surname>Takami</surname><given-names>M</given-names></name><name name-style="western"><surname>Fukui</surname><given-names>A</given-names></name></person-group> (<year>2012</year>) <article-title>Ontogenetic development of a rare liparid, <italic><tp:taxon-name><tp:taxon-name-part taxon-name-part-type="genus">Paraliparis</tp:taxon-name-part> <tp:taxon-name-part taxon-name-part-type="species">dipterus</tp:taxon-name-part></tp:taxon-name></italic>, collected from Suruga Bay, Japan, with notes on its reproduction.</article-title><source>Ichthyological Research</source><volume>59</volume>: <fpage>134</fpage>–<lpage>142</lpage>. <ext-link xlink:type="simple" ext-link-type="doi" xlink:href="10.1007/s10228-011-0262-y">https://doi.org/10.1007/s10228-011-0262-y</ext-link></mixed-citation></ref><ref id="B24"><mixed-citation xmlns:xlink="http://www.w3.org/1999/xlink" xlink:type="simple"><person-group><name name-style="western"><surname>Kido</surname><given-names>K</given-names></name></person-group> (<year>1988</year>) <article-title>Phylogeny of the family <tp:taxon-name><tp:taxon-name-part taxon-name-part-type="family">Liparididae</tp:taxon-name-part></tp:taxon-name>, with the taxonomy of the species found around Japan.</article-title><source>Memoirs of the Faculty of Fisheries Hokkaido University</source><volume>35</volume>: <fpage>125</fpage>–<lpage>256</lpage>.</mixed-citation></ref><ref id="B11"><mixed-citation xmlns:xlink="http://www.w3.org/1999/xlink" xlink:type="simple"><person-group><name name-style="western"><surname>Garman</surname><given-names>S</given-names></name></person-group> (<year>1899</year>) <article-title>Reports on an exploration off the west coasts of Mexico, Central and South America, and off the Galapagos Islands, in charge of Alexander Agassiz, by the US Fish Commission Steamer Albatross, during 1891, Lieut. Commander Z.L. Tanner, U.S.N., commanding. 26. The fishes.</article-title><source>Memoirs of the Museum of Comparative Zoology</source><volume>24</volume>: <fpage>1</fpage>–<lpage>431</lpage>. [pls 1–85 + A–N] <ext-link xlink:type="simple" ext-link-type="doi" xlink:href="10.5962/bhl.part.27494">https://doi.org/10.5962/bhl.part.27494</ext-link></mixed-citation></ref><ref id="B28"><mixed-citation xmlns:xlink="http://www.w3.org/1999/xlink" xlink:type="simple"><person-group><name name-style="western"><surname>Mecklenburg</surname><given-names>CW</given-names></name><name name-style="western"><surname>Mecklenburg</surname><given-names>TA</given-names></name><name name-style="western"><surname>Thorsteinson</surname><given-names>LK</given-names></name></person-group> (<year>2002</year>) <source>Fishes of Alaska.</source><publisher-name>American Fisheries Society</publisher-name>, <publisher-loc>Bethesda, Maryland, 1</publisher-loc>, <size units="page">037 pp</size>.</mixed-citation></ref><ref id="B26"><mixed-citation xmlns:xlink="http://www.w3.org/1999/xlink" xlink:type="simple"><person-group><name name-style="western"><surname>Love</surname><given-names>MS</given-names></name><name name-style="western"><surname>Mecklenburg</surname><given-names>CW</given-names></name><name name-style="western"><surname>Mecklenburg</surname><given-names>TA</given-names></name><name name-style="western"><surname>Thorsteinson</surname><given-names>LK</given-names></name></person-group> (<year>2005</year>) <source>Resource inventory of marine and estuarine fishes of the West Coast and Alaska: a checklist of North Pacific and Arctic Ocean species from Baja California to the Alaska – Yukon border.</source><publisher-name>US Department of the Interior</publisher-name>, <publisher-loc>US Geological Survey, Biological Resources Division, Seattle</publisher-loc>, <size units="page">276 pp</size>.</mixed-citation></ref><ref id="B2"><mixed-citation xmlns:xlink="http://www.w3.org/1999/xlink" xlink:type="simple"><person-group><name name-style="western"><surname>Baldwin</surname><given-names>ZH</given-names></name><name name-style="western"><surname>Orr</surname><given-names>JW</given-names></name></person-group> (<year>2010</year>) <article-title>A new species of the snailfish genus <italic><tp:taxon-name><tp:taxon-name-part taxon-name-part-type="genus">Paraliparis</tp:taxon-name-part></tp:taxon-name></italic> (<tp:taxon-name><tp:taxon-name-part taxon-name-part-type="order">Scorpaeniformes</tp:taxon-name-part></tp:taxon-name>: <tp:taxon-name><tp:taxon-name-part taxon-name-part-type="family">Liparidae</tp:taxon-name-part></tp:taxon-name>) from the eastern Bering Sea.</article-title><source>Copeia</source><volume>2010</volume>: <fpage>640</fpage>–<lpage>643</lpage>. <ext-link xlink:type="simple" ext-link-type="doi" xlink:href="10.1643/CI-09-228">https://doi.org/10.1643/CI-09-228</ext-link></mixed-citation></ref><ref id="B32"><mixed-citation xmlns:xlink="http://www.w3.org/1999/xlink" xlink:type="simple"><person-group><name name-style="western"><surname>Nakabo</surname><given-names>T</given-names></name><name name-style="western"><surname>Kai</surname><given-names>Y</given-names></name></person-group> (<year>2013</year>) <article-title><tp:taxon-name><tp:taxon-name-part taxon-name-part-type="family">Liparidae</tp:taxon-name-part></tp:taxon-name>.</article-title> In: <person-group><name name-style="western"><surname>Nakabo</surname><given-names>T</given-names></name></person-group> (<role>Ed.</role>) <issue-title>Fishes of Japan with Pictorial Keys to the Species.</issue-title><source>Third Edition. Tokai University Press, Hadano, 1205–1218</source>, <fpage>2072</fpage>–<lpage>2076</lpage>.</mixed-citation></ref><ref id="B29"><mixed-citation xmlns:xlink="http://www.w3.org/1999/xlink" xlink:type="simple"><person-group><name name-style="western"><surname>Murasaki</surname><given-names>K</given-names></name><name name-style="western"><surname>Takami</surname><given-names>M</given-names></name><name name-style="western"><surname>Fukui</surname><given-names>A</given-names></name></person-group> (<year>2018</year>) <article-title><italic><tp:taxon-name><tp:taxon-name-part taxon-name-part-type="genus">Paraliparis</tp:taxon-name-part> <tp:taxon-name-part taxon-name-part-type="species">ruficometes</tp:taxon-name-part></tp:taxon-name></italic> sp. nov. (<tp:taxon-name><tp:taxon-name-part taxon-name-part-type="family">Liparidae</tp:taxon-name-part></tp:taxon-name>), a new snailfish from Suruga Trough, Japan.</article-title><source>Ichthyological Research</source><volume>66</volume>: <fpage>88</fpage>–<lpage>96</lpage>. <ext-link xlink:type="simple" ext-link-type="doi" xlink:href="10.1007/s10228-018-0656-1">https://doi.org/10.1007/s10228-018-0656-1</ext-link></mixed-citation></ref><ref id="B30"><mixed-citation xmlns:xlink="http://www.w3.org/1999/xlink" xlink:type="simple"><person-group><name name-style="western"><surname>Murasaki</surname><given-names>K</given-names></name><name name-style="western"><surname>Takami</surname><given-names>M</given-names></name><name name-style="western"><surname>Fukui</surname><given-names>A</given-names></name></person-group> (<year>2019a</year>) <article-title><italic><tp:taxon-name><tp:taxon-name-part taxon-name-part-type="genus">Paraliparis</tp:taxon-name-part> <tp:taxon-name-part taxon-name-part-type="species">hokuto</tp:taxon-name-part></tp:taxon-name></italic>, a new snailfish (<tp:taxon-name><tp:taxon-name-part taxon-name-part-type="suborder">Cottoidei</tp:taxon-name-part></tp:taxon-name>: <tp:taxon-name><tp:taxon-name-part taxon-name-part-type="family">Liparidae</tp:taxon-name-part></tp:taxon-name>) from Suruga Bay, Japan, and a new record of the rare species <italic><tp:taxon-name><tp:taxon-name-part taxon-name-part-type="genus">Paraliparis</tp:taxon-name-part> <tp:taxon-name-part taxon-name-part-type="species">atramentatus</tp:taxon-name-part></tp:taxon-name></italic> Gilbert and Burke 1912.</article-title><source>Ichthyological Research</source><volume>67</volume>: <fpage>167</fpage>–<lpage>175</lpage>. <ext-link xlink:type="simple" ext-link-type="doi" xlink:href="10.1007/s10228-019-00717-6">https://doi.org/10.1007/s10228-019-00717-6</ext-link></mixed-citation></ref><ref id="B31"><mixed-citation xmlns:xlink="http://www.w3.org/1999/xlink" xlink:type="simple"><person-group><name name-style="western"><surname>Murasaki</surname><given-names>K</given-names></name><name name-style="western"><surname>Takami</surname><given-names>M</given-names></name><name name-style="western"><surname>Fukui</surname><given-names>A</given-names></name></person-group> (<year>2019b</year>) <article-title><italic><tp:taxon-name><tp:taxon-name-part taxon-name-part-type="genus">Paraliparis</tp:taxon-name-part> <tp:taxon-name-part taxon-name-part-type="species">variabilidens</tp:taxon-name-part></tp:taxon-name></italic>, a new snailfish (<tp:taxon-name><tp:taxon-name-part taxon-name-part-type="family">Liparidae</tp:taxon-name-part></tp:taxon-name>) from the Suruga Trough, Japan.</article-title><source>Ichthyological Research</source><volume>66</volume>: <fpage>509</fpage>–<lpage>514</lpage>. <ext-link xlink:type="simple" ext-link-type="doi" xlink:href="10.1007/s10228-019-00692-y">https://doi.org/10.1007/s10228-019-00692-y</ext-link></mixed-citation></ref><ref id="B6"><mixed-citation xmlns:xlink="http://www.w3.org/1999/xlink" xlink:type="simple"><person-group><name name-style="western"><surname>Chernova</surname><given-names>NV</given-names></name><name name-style="western"><surname>Stein</surname><given-names>DL</given-names></name><name name-style="western"><surname>Andriashev</surname><given-names>AP</given-names></name></person-group> (<year>2004</year>) <article-title>Family <tp:taxon-name><tp:taxon-name-part taxon-name-part-type="family">Liparidae</tp:taxon-name-part></tp:taxon-name> Scopoli 1777 – snailfishes.</article-title><source>California Academy of Sciences, Annotated Checklist of Fishes</source><volume>31</volume>: <fpage>1</fpage>–<lpage>72</lpage>. <ext-link xlink:type="simple" ext-link-type="uri" xlink:href="https://www.calacademy.org/sites/default/files/assets/docs/liparidae.pdf">https://www.calacademy.org/sites/default/files/assets/docs/liparidae.pdf</ext-link></mixed-citation></ref><ref id="B42"><mixed-citation xmlns:xlink="http://www.w3.org/1999/xlink" xlink:type="simple"><person-group><name name-style="western"><surname>Stein</surname><given-names>DL</given-names></name><name name-style="western"><surname>Meléndez</surname><given-names>R</given-names></name><name name-style="western"><surname>Kong</surname><given-names>I</given-names></name></person-group> (<year>1991</year>) <article-title>A review of Chilean snailfishes (<tp:taxon-name><tp:taxon-name-part taxon-name-part-type="family">Liparididae</tp:taxon-name-part></tp:taxon-name>, <tp:taxon-name><tp:taxon-name-part taxon-name-part-type="order">Scorpaeniformes</tp:taxon-name-part></tp:taxon-name>) with descriptions of a new genus and three new species.</article-title><source>Copeia</source><volume>1991</volume>: <fpage>358</fpage>–<lpage>373</lpage>. <ext-link xlink:type="simple" ext-link-type="doi" xlink:href="10.2307/1446585">https://doi.org/10.2307/1446585</ext-link></mixed-citation></ref><ref id="B39"><mixed-citation xmlns:xlink="http://www.w3.org/1999/xlink" xlink:type="simple"><person-group><name name-style="western"><surname>Stein</surname><given-names>DL</given-names></name></person-group> (<year>2005</year>) <article-title>Descriptions of four new species, redescription of <italic><tp:taxon-name><tp:taxon-name-part taxon-name-part-type="genus">Paraliparis</tp:taxon-name-part> <tp:taxon-name-part taxon-name-part-type="species">membranaceus</tp:taxon-name-part></tp:taxon-name></italic>, and additional data on species of the fish family <tp:taxon-name><tp:taxon-name-part taxon-name-part-type="family">Liparidae</tp:taxon-name-part></tp:taxon-name> (<tp:taxon-name><tp:taxon-name-part taxon-name-part-type="class">Pisces</tp:taxon-name-part></tp:taxon-name>, <tp:taxon-name><tp:taxon-name-part taxon-name-part-type="order">Scorpaeniformes</tp:taxon-name-part></tp:taxon-name>) from the west coast of South America and the Indian Ocean.</article-title><source>Zootaxa</source><volume>1019</volume>: <fpage>1</fpage>–<lpage>25</lpage>. <ext-link xlink:type="simple" ext-link-type="doi" xlink:href="10.11646/zootaxa.1019.1.1">https://doi.org/10.11646/zootaxa.1019.1.1</ext-link></mixed-citation></ref></ref-list></tp:taxon-treatment>
