# Supplementary material for: A new species of snailfish of the genus Paraliparis (Liparidae) from the western North Pacific, with a redescription of the poorly known species Paraliparis mandibularis
Source: Zookeys. 2020 Sep 16;968:143–59. doi: 10.3897/zookeys.968.56057 (PMC7511452; doi:10.3897/zookeys.968.56057)
Supplement: XML Treatment for Paraliparis mandibularis [file zookeys.968.56057-treatment2.xml]

<!DOCTYPE tp:taxon-treatment
  PUBLIC "-//TaxonX//DTD Taxonomic Treatment Publishing DTD v0 20100105//EN" "tax-treatment-NSO.dtd">
<tp:taxon-treatment xmlns:tp="http://www.plazi.org/taxpub"><tp:treatment-meta><kwd-group><label>Taxon classification</label><kwd><named-content xmlns:xlink="http://www.w3.org/1999/xlink" content-type="kingdom">Animalia</named-content></kwd><kwd><named-content xmlns:xlink="http://www.w3.org/1999/xlink" content-type="order">Scorpaeniformes</named-content></kwd><kwd><named-content xmlns:xlink="http://www.w3.org/1999/xlink" content-type="family">Liparidae</named-content></kwd></kwd-group><mixed-citation publication-type="journal"><person-group><name><surname>Kai</surname><given-names>Yoshiaki</given-names></name><name><surname>Murasaki</surname><given-names>Kenta</given-names></name><name><surname>Misawa</surname><given-names>Ryo</given-names></name><name><surname>Fukui</surname><given-names>Atsushi</given-names></name><name><surname>Morikawa</surname><given-names>Eisuke</given-names></name><name><surname>Narimatsu</surname><given-names>Yoji</given-names></name></person-group><article-title>A new species of snailfish of the genus <italic><tp:taxon-name><tp:taxon-name-part taxon-name-part-type="genus" reg="Paraliparis">Paraliparis</tp:taxon-name-part></tp:taxon-name></italic> (<tp:taxon-name><tp:taxon-name-part taxon-name-part-type="family">Liparidae</tp:taxon-name-part></tp:taxon-name>) from the western North Pacific, with a redescription of the poorly known species <italic><tp:taxon-name><tp:taxon-name-part taxon-name-part-type="genus" reg="Paraliparis">Paraliparis</tp:taxon-name-part> <tp:taxon-name-part taxon-name-part-type="species" reg="mandibularis">mandibularis</tp:taxon-name-part></tp:taxon-name></italic></article-title><source>Zookeys</source><day>16</day><month>9</month><year>2020</year><volume>968</volume><fpage>143</fpage><lpage>159</lpage><pub-id pub-id-type="doi">10.3897/zookeys.968.56057</pub-id></mixed-citation></tp:treatment-meta><tp:nomenclature><tp:taxon-name><object-id xmlns:xlink="http://www.w3.org/1999/xlink" content-type="arpha" xlink:type="simple">894DC248-3008-58D6-BD30-7AEF22B020D2</object-id>
            <tp:taxon-name-part taxon-name-part-type="genus" reg="Paraliparis">Paraliparis</tp:taxon-name-part>
            <tp:taxon-name-part taxon-name-part-type="species" reg="mandibularis">mandibularis</tp:taxon-name-part>
          </tp:taxon-name><tp:taxon-authority>Kido, 1985</tp:taxon-authority><xref ref-type="fig" rid="F3">Figs 3B, D</xref><xref ref-type="fig" rid="F6">, 6 [Japanese name: Ago-inkiuo]</xref><tp:nomenclature-citation-list><tp:nomenclature-citation><tp:taxon-name>
                <tp:taxon-name-part taxon-name-part-type="genus" reg="Paraliparis">Paraliparis</tp:taxon-name-part> <tp:taxon-name-part taxon-name-part-type="species" reg="mandibularis">mandibularis</tp:taxon-name-part></tp:taxon-name><comment><xref ref-type="bibr" rid="B23">Kido 1985</xref>: 362, figs 2–4, Tosa Bay, Kochi, Japan; <xref ref-type="bibr" rid="B24">Kido 1988</xref>: 234, fig. 57 (modified from <xref ref-type="bibr" rid="B23">Kido 1985</xref>); <xref ref-type="bibr" rid="B36">Shinohara et al. 2001</xref>: 320, listed, Tosa Bay, Kochi, Japan; <xref ref-type="bibr" rid="B32">Nakabo and Kai 2013</xref>: 1217, key, unnumbered fig., Tosa Bay, Kochi, Japan.</comment></tp:nomenclature-citation></tp:nomenclature-citation-list></tp:nomenclature><tp:treatment-sec sec-type="material" id="SECID0EDHAG"><title>Materials examined.</title><p><named-content xmlns:xlink="http://www.w3.org/1999/xlink" content-type="dwc:institutional_code" xlink:type="simple">BSKU</named-content> 30513 (holotype of <italic><tp:taxon-name><tp:taxon-name-part taxon-name-part-type="genus" reg="Paraliparis">P.</tp:taxon-name-part> <tp:taxon-name-part taxon-name-part-type="species" reg="mandibularis">mandibularis</tp:taxon-name-part></tp:taxon-name></italic>), 103.6 mm SL, <named-content xmlns:xlink="http://www.w3.org/1999/xlink" content-type="dwc:verbatimCoordinates" xlink:type="simple"><named-content content-type="geo-json" specific-use="{&#34;type&#34;:&#34;Point&#34;,&#34;coordinates&#34;:[133.533000,32.967000]}" id="NCID0E3HAG" xlink:type="simple">32.967°N, 133.533°E</named-content></named-content>, 605 m depth, Tosa Bay, Kochi, Japan; <named-content xmlns:xlink="http://www.w3.org/1999/xlink" content-type="dwc:institutional_code" xlink:type="simple">BSKU</named-content> 43451, 128.1 mm SL, <named-content xmlns:xlink="http://www.w3.org/1999/xlink" content-type="dwc:verbatimCoordinates" xlink:type="simple"><named-content content-type="geo-json" specific-use="{&#34;type&#34;:&#34;Point&#34;,&#34;coordinates&#34;:[132.433000,32.545000]}" id="NCID0EJIAG" xlink:type="simple">32.545°N, 132.433°E</named-content></named-content>, 1,075–1,092 m depth, off Bungo Channel, Ehime, Japan; <named-content xmlns:xlink="http://www.w3.org/1999/xlink" content-type="dwc:institutional_code" xlink:type="simple">BSKU</named-content> 44260, 44262, 44267, 44269 (C&amp;S), 44397, 44398, 111.4–119.1 mm SL, 600 m depth, Tosa Bay, Kochi, Japan.</p></tp:treatment-sec><tp:treatment-sec sec-type="diagnosis" id="SECID0ETIAG"><title>Diagnosis.</title><p><italic><tp:taxon-name><tp:taxon-name-part taxon-name-part-type="genus" reg="Paraliparis">Paraliparis</tp:taxon-name-part> <tp:taxon-name-part taxon-name-part-type="species" reg="mandibularis">mandibularis</tp:taxon-name-part></tp:taxon-name></italic> is distinguished from other species of <italic><tp:taxon-name><tp:taxon-name-part taxon-name-part-type="genus" reg="Paraliparis">Paraliparis</tp:taxon-name-part></tp:taxon-name></italic> by the following combination of characters: mouth oblique; uppermost pectoral-fin base below a horizontal through posterior margin of maxillary; 63–66 vertebrae, 58–61 dorsal-fin rays, 52–54 anal-fin rays, 6 principal caudal-fin rays, and 27–30 pectoral-fin rays. Proximal pectoral radials 4, enlarged and moved to anterior edge of basal lamina. Parietals present. Among North Pacific species, it is similar to <italic><tp:taxon-name><tp:taxon-name-part taxon-name-part-type="genus" reg="Paraliparis">P.</tp:taxon-name-part> <tp:taxon-name-part taxon-name-part-type="species" reg="flammeus">flammeus</tp:taxon-name-part></tp:taxon-name></italic> sp. nov., which differs from the former in having 17–20 pectoral-fin rays, and to <italic><tp:taxon-name><tp:taxon-name-part taxon-name-part-type="genus" reg="Paraliparis">P.</tp:taxon-name-part> <tp:taxon-name-part taxon-name-part-type="species" reg="mento">mento</tp:taxon-name-part></tp:taxon-name></italic>, which has 5 principal caudal-fin rays.</p></tp:treatment-sec><tp:treatment-sec sec-type="description" id="SECID0EKKAG"><title>Description.</title><p>Measurements are shown in Table <xref ref-type="table" rid="T1">1</xref>. Body compressed, elongate, deepest at nape, taping posteriorly (Fig. <xref ref-type="fig" rid="F5">5</xref>). Skin thin, fragile. Head compressed, dorsal profile strongly sloping from nape to snout. Snout deep, abruptly angled, its length almost equal to orbit diameter; not projecting anterior to upper jaw. Mouth strongly oblique, lower jaw slightly protruding beyond (or almost same length as) upper jaw; premaxillary tooth plates matching mandibular tooth plates; maxilla extending to posterior margin of orbit; oral cleft extending to middle of orbit. Premaxillary teeth simple, in 3–6 oblique rows; diastema narrow between premaxillae. Mandibular teeth simple, in 4 or 5 oblique rows (Fig. <xref ref-type="fig" rid="F3">3B</xref>); diastema absent at lower jaw symphysis. Orbit of moderate size, rounded. Nostril single, without distinct tube, slightly above level of mid-orbit. Cephalic sensory pores small: nasal pores 2, maxillary pores 6, preoperculomandibular pores 7, suprabranchial pore 1; cephalic pore pattern 2-6-7-1. Chin pores paired, openings well separated on skin surface. Coronal pore absent. Gill slit moderately large, upper margin level with mid-orbit, extending ventrally to just above pectoral fin or to level of 1–3 uppermost pectoral-fin rays. Gill rakers 10–12, blunt and small. Tip of opercular flap sharp, directed posteriorly, level with mid-orbit or posterior margin of maxillary.</p><table-wrap id="T1" position="float" orientation="portrait"><label>Table 1.</label><caption><p>Measurements of <italic><tp:taxon-name><tp:taxon-name-part taxon-name-part-type="genus" reg="Paraliparis">Paraliparis</tp:taxon-name-part> <tp:taxon-name-part taxon-name-part-type="species" reg="flammeus">flammeus</tp:taxon-name-part></tp:taxon-name></italic> sp. nov. and <italic><tp:taxon-name><tp:taxon-name-part taxon-name-part-type="genus" reg="Paraliparis">P.</tp:taxon-name-part> <tp:taxon-name-part taxon-name-part-type="species" reg="mandibularis">mandibularis</tp:taxon-name-part></tp:taxon-name></italic> (means in parentheses).</p></caption><table id="TID0ECZAG" rules="all"><tbody><tr><td rowspan="3" colspan="1"/><td rowspan="1" colspan="2">
                    <bold><italic><tp:taxon-name><tp:taxon-name-part taxon-name-part-type="genus" reg="Paraliparis">Paraliparis</tp:taxon-name-part> <tp:taxon-name-part taxon-name-part-type="species" reg="flammeus">flammeus</tp:taxon-name-part></tp:taxon-name></italic></bold>
                  </td><td rowspan="1" colspan="2">
                    <bold><italic><tp:taxon-name><tp:taxon-name-part taxon-name-part-type="genus" reg="Paraliparis">Paraliparis</tp:taxon-name-part> <tp:taxon-name-part taxon-name-part-type="species" reg="mandibularis">mandibularis</tp:taxon-name-part></tp:taxon-name></italic></bold>
                  </td></tr><tr><td rowspan="1" colspan="1">
                    <bold>Holotype</bold>
                  </td><td rowspan="1" colspan="1">
                    <bold>Paratypes</bold>
                  </td><td rowspan="1" colspan="1">
                    <bold>Holotype</bold>
                  </td><td rowspan="1" colspan="1">
                    <bold>Non-types</bold>
                  </td></tr><tr><td rowspan="1" colspan="1">
                    <bold><named-content xmlns:xlink="http://www.w3.org/1999/xlink" content-type="dwc:institutional_code" xlink:type="simple">MSM</named-content>-20-52</bold>
                  </td><td rowspan="1" colspan="1">
                    <bold><italic>n</italic> = 14</bold>
                  </td><td rowspan="1" colspan="1">
                    <bold><named-content xmlns:xlink="http://www.w3.org/1999/xlink" content-type="dwc:institutional_code" xlink:type="simple">BSKU</named-content> 30513</bold>
                  </td><td rowspan="1" colspan="1">
                    <bold><italic>n</italic> = 6</bold>
                  </td></tr><tr><td rowspan="1" colspan="1">Standard length (mm)</td><td rowspan="1" colspan="1">75.8</td><td rowspan="1" colspan="1">42.5–80.4</td><td rowspan="1" colspan="1">103.6</td><td rowspan="1" colspan="1">104.7–128.1</td></tr><tr><td rowspan="1" colspan="5">In % of standard length</td></tr><tr><td rowspan="1" colspan="1">Head length</td><td rowspan="1" colspan="1">21.4</td><td rowspan="1" colspan="1">17.2–24.1 (20.8)</td><td rowspan="1" colspan="1">19.8</td><td rowspan="1" colspan="1">18.0–20.7 (19.8)</td></tr><tr><td rowspan="1" colspan="1">Snout length</td><td rowspan="1" colspan="1">6.7</td><td rowspan="1" colspan="1">5.2–7.0 (6.2)</td><td rowspan="1" colspan="1">6.9</td><td rowspan="1" colspan="1">5.6–6.9 (6.1)</td></tr><tr><td rowspan="1" colspan="1">Orbit length</td><td rowspan="1" colspan="1">5.8</td><td rowspan="1" colspan="1">4.5–6.2 (5.4)</td><td rowspan="1" colspan="1">5.6</td><td rowspan="1" colspan="1">4.4–6.0 (5.2)</td></tr><tr><td rowspan="1" colspan="1">Interorbital width</td><td rowspan="1" colspan="1">7.2</td><td rowspan="1" colspan="1">3.6–8.8 (5.8)</td><td rowspan="1" colspan="1">8.0</td><td rowspan="1" colspan="1">5.9–7.7 (6.5)</td></tr><tr><td rowspan="1" colspan="1">Maxilla length</td><td rowspan="1" colspan="1">10.8</td><td rowspan="1" colspan="1">10.6–12.0 (11.1)</td><td rowspan="1" colspan="1">10.5</td><td rowspan="1" colspan="1">9.7–11.1 (10.6)</td></tr><tr><td rowspan="1" colspan="1">Gill slit length</td><td rowspan="1" colspan="1">10.3</td><td rowspan="1" colspan="1">6.4–10.9 (8.4)</td><td rowspan="1" colspan="1">6.9</td><td rowspan="1" colspan="1">7.5–10.5 (9.1)</td></tr><tr><td rowspan="1" colspan="1">Body depth</td><td rowspan="1" colspan="1">23.0</td><td rowspan="1" colspan="1">13.5–21.7 (18.6)</td><td rowspan="1" colspan="1">16.1</td><td rowspan="1" colspan="1">16.0–24.9 (19.8)</td></tr><tr><td rowspan="1" colspan="1">
                    Pectoral-fin length</td><td rowspan="1" colspan="1">26.2</td><td rowspan="1" colspan="1">18.5–26.7 (22.4)</td><td rowspan="1" colspan="1">Damaged</td><td rowspan="1" colspan="1">21.6–26.0 (23.3)</td></tr><tr><td rowspan="1" colspan="1">
                    Pectoral-fin lower lobe length</td><td rowspan="1" colspan="1">19.6</td><td rowspan="1" colspan="1">16.7–23.4 (20.6)</td><td rowspan="1" colspan="1">Damaged</td><td rowspan="1" colspan="1">13.8–15.9 (15.1)</td></tr><tr><td rowspan="1" colspan="1">
                    Pectoral-fin notch-ray length</td><td rowspan="1" colspan="1">13.3</td><td rowspan="1" colspan="1">9.1–15.9 (12.6)</td><td rowspan="1" colspan="1">Damaged</td><td rowspan="1" colspan="1">9.6–11.8 (10.7)</td></tr><tr><td rowspan="1" colspan="1">Predorsal length</td><td rowspan="1" colspan="1">22.4</td><td rowspan="1" colspan="1">20.3–24.5 (22.5)</td><td rowspan="1" colspan="1">18.5</td><td rowspan="1" colspan="1">19.7–23.7 (21.2)</td></tr><tr><td rowspan="1" colspan="1">Preanal length</td><td rowspan="1" colspan="1">35.3</td><td rowspan="1" colspan="1">29.9–35.2 (29.9)</td><td rowspan="1" colspan="1">33.2</td><td rowspan="1" colspan="1">31.8–36.1 (33.8)</td></tr><tr><td rowspan="1" colspan="1">Snout to anus length</td><td rowspan="1" colspan="1">16.9</td><td rowspan="1" colspan="1">13.0–16.7 (14.5)</td><td rowspan="1" colspan="1">13.2</td><td rowspan="1" colspan="1">12.0–18.8 (14.6)</td></tr><tr><td rowspan="1" colspan="1">Caudal-fin length</td><td rowspan="1" colspan="1">11.8</td><td rowspan="1" colspan="1">10.8–15.1 (12.9)</td><td rowspan="1" colspan="1">Damaged</td><td rowspan="1" colspan="1">15.5–19.6 (17.8)</td></tr><tr><td rowspan="1" colspan="5">In % of head length</td></tr><tr><td rowspan="1" colspan="1">Snout length</td><td rowspan="1" colspan="1">31.3</td><td rowspan="1" colspan="1">24.5–35.5 (29.9)</td><td rowspan="1" colspan="1">34.6</td><td rowspan="1" colspan="1">27.4–34.2 (30.9)</td></tr><tr><td rowspan="1" colspan="1">Orbit length</td><td rowspan="1" colspan="1">27.1</td><td rowspan="1" colspan="1">21.7–32.3 (26.1)</td><td rowspan="1" colspan="1">28.2</td><td rowspan="1" colspan="1">23.2–29.0 (26.5)</td></tr><tr><td rowspan="1" colspan="1">Interorbital width</td><td rowspan="1" colspan="1">33.8</td><td rowspan="1" colspan="1">20.6–36.6 (27.8)</td><td rowspan="1" colspan="1">40.5</td><td rowspan="1" colspan="1">29.8–35.1 (33.0)</td></tr><tr><td rowspan="1" colspan="1">Maxilla length</td><td rowspan="1" colspan="1">50.5</td><td rowspan="1" colspan="1">43.8–63.7 (53.7)</td><td rowspan="1" colspan="1">52.8</td><td rowspan="1" colspan="1">51.8–56.3 (53.5)</td></tr><tr><td rowspan="1" colspan="1">Gill slit length</td><td rowspan="1" colspan="1">48.1</td><td rowspan="1" colspan="1">30.5–18.3 (40.5)</td><td rowspan="1" colspan="1">34.7</td><td rowspan="1" colspan="1">37.4–51.9 (46.6)</td></tr><tr><td rowspan="1" colspan="5">In % of caudal-fin length</td></tr><tr><td rowspan="1" colspan="1">Dorsal-fin connection to caudal fin</td><td rowspan="1" colspan="1">37.9</td><td rowspan="1" colspan="1">22.3–37.7 (29.6)</td><td rowspan="1" colspan="1">Damaged</td><td rowspan="1" colspan="1">38.4–50.6 (42.9)</td></tr><tr><td rowspan="1" colspan="1">Anal-fin connection to caudal fin</td><td rowspan="1" colspan="1">40.1</td><td rowspan="1" colspan="1">29.2–44.7 (36.9)</td><td rowspan="1" colspan="1">Damaged</td><td rowspan="1" colspan="1">19.6–36.4 (29.8)</td></tr></tbody></table></table-wrap><p><bold><italic>Dorsal-fin</italic></bold> rays 58–63; anteriormost ray above tip of opercle, posteriormost ray attached membranously to dorsalmost caudal-fin ray. Anteriormost dorsal-fin pterygiophore inserted between neural spines 3 and 4 or 4 and 5, bearing a single ray. Anal-fin rays 52–54; posteriormost ray attached membranously to ventralmost caudal-fin ray. Vertebrae 63–66, comprising precaudal 9 and caudal 54–57. Pleural ribs absent. Hypurals and parhypural fused into single plate. Caudal fin slender, posterior margin slightly rounded. Principal caudal-fin rays 6, dorsal principal rays 3, ventral principal rays 3, no procurrent rays. Pyloric caeca 5 or 6, short and finger-like, on left side of visceral cavity. Anus below posterior margin of orbit.</p><p><bold><italic>Pectoral fin</italic></bold> moderately notched, with 27–30 rays; upper lobe with 17–19 rays, extending beyond (or just reaching) anal-fin origin; lower lobe elongate, with 8–13 rays, uppermost ray of lower lobe longest, extending beyond anus, not reaching anal-fin origin. Uppermost pectoral-fin base below a horizontal through posterior margin of maxillary. Lowermost pectoral-fin base below anterior rim of orbit or below midway between tip of snout and anterior rim of orbit. Rays between upper and lower lobes widely spaced.</p><p><bold><italic>Selected osteological characters</italic>.</bold> Roof of cranium without distinct crest comprising well ossified frontals, supraoccipital, and parietals. Opercle well ossified, sharpened posteriorly, supporting upper margin of opercular flap. Subopercle thin, comprising two spines forming a V-shape; lower spine supporting lower margin of opercular flap. Subopercle and interopercle attached. Cleithrum broad and robust, dorsal portion elongated. Proximal pectoral radials 4, enlarged occupying almost entire width of cartilaginous basal laminae and moved to anterior edge of basal lamina (Fig. <xref ref-type="fig" rid="F3">3D</xref>). No interradial fenestrae between proximal radials. Scapula with strong helve. Coracoid narrowly triangular with narrow lamina. Distal radials absent.</p><p><bold><italic>Coloration</italic>.</bold> In fresh specimens, head and body pale pink, posterior half of body reddish; dark peritoneum visible through thin skin; dorsal and anal fins pale pink, distally reddish; caudal and pectoral fins red (Fig. <xref ref-type="fig" rid="F6">6</xref>). In preserved specimens, head, body, and fins pale; peritoneum black, stomach pale or white; orobranchial cavity pale with scattered melanophores.</p><fig id="F6" position="float" orientation="portrait"><object-id xmlns:xlink="http://www.w3.org/1999/xlink" content-type="doi" xlink:type="simple">10.3897/zookeys.968.56057.figure6</object-id><object-id xmlns:xlink="http://www.w3.org/1999/xlink" content-type="arpha" xlink:type="simple">0624A5CC-EDF9-572B-BD00-D0531862736A</object-id><label>Figure 6.</label><caption><p><italic><tp:taxon-name><tp:taxon-name-part taxon-name-part-type="genus" reg="Paraliparis">Paraliparis</tp:taxon-name-part> <tp:taxon-name-part taxon-name-part-type="species" reg="mandibularis">mandibularis</tp:taxon-name-part></tp:taxon-name></italic>, <named-content xmlns:xlink="http://www.w3.org/1999/xlink" content-type="dwc:institutional_code" xlink:type="simple">BSKU</named-content> 43451, 128.1 mm SL, fresh specimen. Photo by <named-content xmlns:xlink="http://www.w3.org/1999/xlink" content-type="dwc:institutional_code" xlink:type="simple">BSKU</named-content>.</p></caption><graphic xmlns:xlink="http://www.w3.org/1999/xlink" xlink:href="zookeys-968-143-g006.jpg" position="float" orientation="portrait" xlink:type="simple" id="oo_453543.jpg"><uri content-type="original_file" xlink:type="simple">https://binary.pensoft.net/fig/453543</uri></graphic></fig></tp:treatment-sec><tp:treatment-sec sec-type="distribution" id="SECID0EQ4AG"><title>Geographical distribution.</title><p>Western Pacific Ocean; Tosa Bay and Bungo channel, off Shikoku Island, Japan, in depths of 600–1,092 m (<xref ref-type="bibr" rid="B24">Kido 1988</xref>; this study).</p></tp:treatment-sec><tp:treatment-sec sec-type="remarks" id="SECID0E14AG"><title>Remarks.</title><p><italic><tp:taxon-name><tp:taxon-name-part taxon-name-part-type="genus" reg="Paraliparis">Paraliparis</tp:taxon-name-part> <tp:taxon-name-part taxon-name-part-type="species" reg="mandibularis">mandibularis</tp:taxon-name-part></tp:taxon-name></italic> was originally described by <xref ref-type="bibr" rid="B23">Kido (1985)</xref> on the basis of a single specimen collected from Tosa Bay, Japan. Subsequently, <xref ref-type="bibr" rid="B24">Kido (1988)</xref> redescribed the species on the basis of the holotype and an additional non-type specimen. However, a number of details, including osteology and fresh coloration have remained unknown to date. Whereas the pectoral girdle in <italic><tp:taxon-name><tp:taxon-name-part taxon-name-part-type="genus" reg="Paraliparis">Paraliparis</tp:taxon-name-part></tp:taxon-name></italic> species generally has a reduced number and size of radials (<xref ref-type="bibr" rid="B1">Andriashev 1998</xref>; <xref ref-type="bibr" rid="B34">Orr et al. 2019</xref>), that of <italic><tp:taxon-name><tp:taxon-name-part taxon-name-part-type="genus" reg="Paraliparis">P.</tp:taxon-name-part> <tp:taxon-name-part taxon-name-part-type="species" reg="mandibularis">mandibularis</tp:taxon-name-part></tp:taxon-name></italic> has four broad robust radials (Fig. <xref ref-type="fig" rid="F3">3D</xref>). The species is also characterized by a pair of parietals in the cranium, such being absent in some other species of <italic><tp:taxon-name><tp:taxon-name-part taxon-name-part-type="genus" reg="Paraliparis">Paraliparis</tp:taxon-name-part></tp:taxon-name></italic> (<xref ref-type="bibr" rid="B24">Kido 1988</xref>). Although <xref ref-type="bibr" rid="B24">Kido (1988)</xref> described <italic><tp:taxon-name><tp:taxon-name-part taxon-name-part-type="genus" reg="Paraliparis">P.</tp:taxon-name-part> <tp:taxon-name-part taxon-name-part-type="species" reg="mandibularis">mandibularis</tp:taxon-name-part></tp:taxon-name></italic> as having a diastema at the symphysis of both the upper and lower jaws, we could find no obvious diastema at the lower jaw symphysis in the specimens examined here, including the holotype. In addition to the differences described above between <italic><tp:taxon-name><tp:taxon-name-part taxon-name-part-type="genus" reg="Paraliparis">P.</tp:taxon-name-part> <tp:taxon-name-part taxon-name-part-type="species" reg="mandibularis">mandibularis</tp:taxon-name-part></tp:taxon-name></italic> and <italic><tp:taxon-name><tp:taxon-name-part taxon-name-part-type="genus" reg="Paraliparis">P.</tp:taxon-name-part> <tp:taxon-name-part taxon-name-part-type="species" reg="flammeus">flammeus</tp:taxon-name-part></tp:taxon-name></italic>, the former is further distinguished from the latter by the enlarged pectoral radials occupying almost entire width of the cartilaginous basal laminae and moved to the anterior edge of basal lamina in the pectoral girdle (vs moderately large and medial) and the parietals in the cranium (vs. absent). <italic><tp:taxon-name><tp:taxon-name-part taxon-name-part-type="genus" reg="Paraliparis">Paraliparis</tp:taxon-name-part> <tp:taxon-name-part taxon-name-part-type="species" reg="mandibularis">mandibularis</tp:taxon-name-part></tp:taxon-name></italic> differs from other species with an oblique mouth and a low positioned pectoral fin, viz. <italic><tp:taxon-name><tp:taxon-name-part taxon-name-part-type="genus" reg="Paraliparis">P.</tp:taxon-name-part> <tp:taxon-name-part taxon-name-part-type="species" reg="angustifrons">angustifrons</tp:taxon-name-part></tp:taxon-name></italic>, <italic><tp:taxon-name><tp:taxon-name-part taxon-name-part-type="genus" reg="Paraliparis">P.</tp:taxon-name-part> <tp:taxon-name-part taxon-name-part-type="species" reg="membranaceus">membranaceus</tp:taxon-name-part></tp:taxon-name></italic>, and <italic><tp:taxon-name><tp:taxon-name-part taxon-name-part-type="genus" reg="Paraliparis">P.</tp:taxon-name-part> <tp:taxon-name-part taxon-name-part-type="species" reg="molinai">molinai</tp:taxon-name-part></tp:taxon-name></italic> (see Remarks under <italic><tp:taxon-name><tp:taxon-name-part taxon-name-part-type="genus" reg="Paraliparis">P.</tp:taxon-name-part> <tp:taxon-name-part taxon-name-part-type="species" reg="flammeus">flammeus</tp:taxon-name-part></tp:taxon-name></italic>), in having 27–30 pectoral-fin rays (vs 37 in <italic><tp:taxon-name><tp:taxon-name-part taxon-name-part-type="genus" reg="Paraliparis">P.</tp:taxon-name-part> <tp:taxon-name-part taxon-name-part-type="species" reg="angustifrons">angustifrons</tp:taxon-name-part></tp:taxon-name></italic>, ca 25 in <italic><tp:taxon-name><tp:taxon-name-part taxon-name-part-type="genus" reg="Paraliparis">P.</tp:taxon-name-part> <tp:taxon-name-part taxon-name-part-type="species" reg="membranaceus">membranaceus</tp:taxon-name-part></tp:taxon-name></italic>, 24 in <italic><tp:taxon-name><tp:taxon-name-part taxon-name-part-type="genus" reg="Paraliparis">P.</tp:taxon-name-part> <tp:taxon-name-part taxon-name-part-type="species" reg="molinai">molinai</tp:taxon-name-part></tp:taxon-name></italic>). <italic><tp:taxon-name><tp:taxon-name-part taxon-name-part-type="genus" reg="Paraliparis">Paraliparis</tp:taxon-name-part> <tp:taxon-name-part taxon-name-part-type="species" reg="membranaceus">membranaceus</tp:taxon-name-part></tp:taxon-name></italic> and <italic><tp:taxon-name><tp:taxon-name-part taxon-name-part-type="genus" reg="Paraliparis">P.</tp:taxon-name-part> <tp:taxon-name-part taxon-name-part-type="species" reg="molinai">molinai</tp:taxon-name-part></tp:taxon-name></italic> have similar pectoral-fin ray numbers to <italic><tp:taxon-name><tp:taxon-name-part taxon-name-part-type="genus" reg="Paraliparis">P.</tp:taxon-name-part> <tp:taxon-name-part taxon-name-part-type="species" reg="mandibularis">mandibularis</tp:taxon-name-part></tp:taxon-name></italic> but have a reduced caudal fin (4 rays in <italic><tp:taxon-name><tp:taxon-name-part taxon-name-part-type="genus" reg="Paraliparis">P.</tp:taxon-name-part> <tp:taxon-name-part taxon-name-part-type="species" reg="molinai">molinai</tp:taxon-name-part></tp:taxon-name></italic>, 2 or 3 in <italic><tp:taxon-name><tp:taxon-name-part taxon-name-part-type="genus" reg="Paraliparis">P.</tp:taxon-name-part> <tp:taxon-name-part taxon-name-part-type="species" reg="membranaceus">membranaceus</tp:taxon-name-part></tp:taxon-name></italic> vs 6 in <italic><tp:taxon-name><tp:taxon-name-part taxon-name-part-type="genus" reg="Paraliparis">P.</tp:taxon-name-part> <tp:taxon-name-part taxon-name-part-type="species" reg="mandibularis">mandibularis</tp:taxon-name-part></tp:taxon-name></italic>) (<xref ref-type="bibr" rid="B39">Stein 2005</xref>).</p></tp:treatment-sec><tp:treatment-sec><!--Section generated to contain objects referenced in tp:taxon-treatment.--><fig id="F3" position="float" orientation="portrait"><object-id xmlns:xlink="http://www.w3.org/1999/xlink" content-type="doi" xlink:type="simple">10.3897/zookeys.968.56057.figure3</object-id><object-id xmlns:xlink="http://www.w3.org/1999/xlink" content-type="arpha" xlink:type="simple">C8F622EE-F692-5A6C-9994-91E5B32DA420</object-id><label>Figure 3.</label><caption><p><bold>A, B</bold> teeth on lower jaw <bold>C, D</bold> pectoral girdle <bold>A, C</bold><italic><tp:taxon-name><tp:taxon-name-part taxon-name-part-type="genus" reg="Paraliparis">Paraliparis</tp:taxon-name-part> <tp:taxon-name-part taxon-name-part-type="species" reg="flammeus">flammeus</tp:taxon-name-part></tp:taxon-name></italic> sp. nov., <named-content xmlns:xlink="http://www.w3.org/1999/xlink" content-type="dwc:institutional_code" xlink:type="simple">FAKU</named-content> 147158, paratype, 61.2 mm SL <bold>B, D</bold><italic><tp:taxon-name><tp:taxon-name-part taxon-name-part-type="genus" reg="Paraliparis">P.</tp:taxon-name-part> <tp:taxon-name-part taxon-name-part-type="species" reg="mandibularis">mandibularis</tp:taxon-name-part></tp:taxon-name></italic>, <named-content xmlns:xlink="http://www.w3.org/1999/xlink" content-type="dwc:institutional_code" xlink:type="simple">BSKU</named-content> 44286, 110.0+ mm SL. Abbreviations: S, scapula; PR, proximal radials; C, coracoid; DR, distal radials. Scale bars: 0.5 mm (<bold>A, B</bold>); 5 mm (<bold>C, D</bold>).</p></caption><graphic xmlns:xlink="http://www.w3.org/1999/xlink" xlink:href="zookeys-968-143-g003.jpg" position="float" orientation="portrait" xlink:type="simple" id="oo_453540.jpg"><uri content-type="original_file" xlink:type="simple">https://binary.pensoft.net/fig/453540</uri></graphic></fig><fig id="F5" position="float" orientation="portrait"><object-id xmlns:xlink="http://www.w3.org/1999/xlink" content-type="doi" xlink:type="simple">10.3897/zookeys.968.56057.figure5</object-id><object-id xmlns:xlink="http://www.w3.org/1999/xlink" content-type="arpha" xlink:type="simple">987AA44F-F128-5B43-A870-9D5582509840</object-id><label>Figure 5.</label><caption><p>Maximum likelihood phylogenetic tree of <italic><tp:taxon-name><tp:taxon-name-part taxon-name-part-type="genus" reg="Paraliparis">Paraliparis</tp:taxon-name-part></tp:taxon-name></italic> and related genera based on <abbrev xmlns:xlink="http://www.w3.org/1999/xlink" xlink:title="Cytochrome Oxidase subunit I" id="ABBRID0ES1AE" xlink:type="simple">COI</abbrev> sequences (492 bp). Support values (≥ 50% <abbrev xmlns:xlink="http://www.w3.org/1999/xlink" xlink:title="maximum likelihood" id="ABBRID0EW1AE" xlink:type="simple">ML</abbrev> bootstrap probability) indicated along branches. Each node labeled with a registration number (red, determined in this study) or an accession number deposited in INSDC or BOLD. <italic><tp:taxon-name><tp:taxon-name-part taxon-name-part-type="genus" reg="Nectoliparis">Nectoliparis</tp:taxon-name-part> <tp:taxon-name-part taxon-name-part-type="species" reg="pelagicus">pelagicus</tp:taxon-name-part></tp:taxon-name></italic> included as out-group.</p></caption><graphic xmlns:xlink="http://www.w3.org/1999/xlink" xlink:href="zookeys-968-143-g005.jpg" position="float" orientation="portrait" xlink:type="simple" id="oo_453542.jpg"><uri content-type="original_file" xlink:type="simple">https://binary.pensoft.net/fig/453542</uri></graphic></fig></tp:treatment-sec><ref-list><ref id="B23"><mixed-citation xmlns:xlink="http://www.w3.org/1999/xlink" xlink:type="simple"><person-group><name name-style="western"><surname>Kido</surname><given-names>K</given-names></name></person-group> (<year>1985</year>) <article-title>New and rare species of the genus <italic><tp:taxon-name><tp:taxon-name-part taxon-name-part-type="genus">Paraliparis</tp:taxon-name-part></tp:taxon-name></italic> (family <tp:taxon-name><tp:taxon-name-part taxon-name-part-type="family">Liparididae</tp:taxon-name-part></tp:taxon-name>) from southern Japan.</article-title><source>Japanese Journal of Ichthyology</source><volume>31</volume>: <fpage>362</fpage>–<lpage>368</lpage>.</mixed-citation></ref><ref id="B24"><mixed-citation xmlns:xlink="http://www.w3.org/1999/xlink" xlink:type="simple"><person-group><name name-style="western"><surname>Kido</surname><given-names>K</given-names></name></person-group> (<year>1988</year>) <article-title>Phylogeny of the family <tp:taxon-name><tp:taxon-name-part taxon-name-part-type="family">Liparididae</tp:taxon-name-part></tp:taxon-name>, with the taxonomy of the species found around Japan.</article-title><source>Memoirs of the Faculty of Fisheries Hokkaido University</source><volume>35</volume>: <fpage>125</fpage>–<lpage>256</lpage>.</mixed-citation></ref><ref id="B36"><mixed-citation xmlns:xlink="http://www.w3.org/1999/xlink" xlink:type="simple"><person-group><name name-style="western"><surname>Shinohara</surname><given-names>G</given-names></name><name name-style="western"><surname>Endo</surname><given-names>H</given-names></name><name name-style="western"><surname>Matsuura</surname><given-names>K</given-names></name><name name-style="western"><surname>Machida</surname><given-names>Y</given-names></name><name name-style="western"><surname>Honda</surname><given-names>H</given-names></name></person-group> (<year>2001</year>) <article-title>Annotated checklist of the deepwater fishes from Tosa Bay, Japan.</article-title><source>National Museum of Nature and Science Monographs</source><volume>20</volume>: <fpage>283</fpage>–<lpage>343</lpage>.</mixed-citation></ref><ref id="B32"><mixed-citation xmlns:xlink="http://www.w3.org/1999/xlink" xlink:type="simple"><person-group><name name-style="western"><surname>Nakabo</surname><given-names>T</given-names></name><name name-style="western"><surname>Kai</surname><given-names>Y</given-names></name></person-group> (<year>2013</year>) <article-title><tp:taxon-name><tp:taxon-name-part taxon-name-part-type="family">Liparidae</tp:taxon-name-part></tp:taxon-name>.</article-title> In: <person-group><name name-style="western"><surname>Nakabo</surname><given-names>T</given-names></name></person-group> (<role>Ed.</role>) <issue-title>Fishes of Japan with Pictorial Keys to the Species.</issue-title><source>Third Edition. Tokai University Press, Hadano, 1205–1218</source>, <fpage>2072</fpage>–<lpage>2076</lpage>.</mixed-citation></ref><ref id="B1"><mixed-citation xmlns:xlink="http://www.w3.org/1999/xlink" xlink:type="simple"><person-group><name name-style="western"><surname>Andriashev</surname><given-names>AP</given-names></name></person-group> (<year>1998</year>) <article-title>A review of recent studies of Southern Ocean <tp:taxon-name><tp:taxon-name-part taxon-name-part-type="family">Liparidae</tp:taxon-name-part></tp:taxon-name> (<tp:taxon-name><tp:taxon-name-part taxon-name-part-type="subclass">Teleostei</tp:taxon-name-part></tp:taxon-name>: <tp:taxon-name><tp:taxon-name-part taxon-name-part-type="order">Scorpaeniformes</tp:taxon-name-part></tp:taxon-name>).</article-title><source>Cybium</source><volume>22</volume>: <fpage>255</fpage>–<lpage>266</lpage>. <ext-link xlink:type="simple" ext-link-type="uri" xlink:href="http://sfi-cybium.fr/fr/review-recent-studies-southern-ocean-liparidae-teleostei-scorpaeniformes">http://sfi-cybium.fr/fr/review-recent-studies-southern-ocean-liparidae-teleostei-scorpaeniformes</ext-link></mixed-citation></ref><ref id="B34"><mixed-citation xmlns:xlink="http://www.w3.org/1999/xlink" xlink:type="simple"><person-group><name name-style="western"><surname>Orr</surname><given-names>JW</given-names></name><name name-style="western"><surname>Spies</surname><given-names>I</given-names></name><name name-style="western"><surname>Stevenson</surname><given-names>DE</given-names></name><name name-style="western"><surname>Longo</surname><given-names>GC</given-names></name><name name-style="western"><surname>Kai</surname><given-names>Y</given-names></name><name name-style="western"><surname>Ghodes</surname><given-names>S</given-names></name><name name-style="western"><surname>Hollowed</surname><given-names>M</given-names></name></person-group> (<year>2019</year>) <article-title>Molecular phylogenetics of snailfishes (<tp:taxon-name><tp:taxon-name-part taxon-name-part-type="family">Liparidae</tp:taxon-name-part></tp:taxon-name>: <tp:taxon-name><tp:taxon-name-part taxon-name-part-type="suborder">Cottoidei</tp:taxon-name-part></tp:taxon-name>) based on mtDNA and RADseq genomic analyses, with comments on selected morphological characters.</article-title><source>Zootaxa</source><volume>4642</volume>: <fpage>1</fpage>–<lpage>79</lpage>. <ext-link xlink:type="simple" ext-link-type="doi" xlink:href="10.11646/zootaxa.4642.1.1">https://doi.org/10.11646/zootaxa.4642.1.1</ext-link></mixed-citation></ref><ref id="B39"><mixed-citation xmlns:xlink="http://www.w3.org/1999/xlink" xlink:type="simple"><person-group><name name-style="western"><surname>Stein</surname><given-names>DL</given-names></name></person-group> (<year>2005</year>) <article-title>Descriptions of four new species, redescription of <italic><tp:taxon-name><tp:taxon-name-part taxon-name-part-type="genus">Paraliparis</tp:taxon-name-part> <tp:taxon-name-part taxon-name-part-type="species">membranaceus</tp:taxon-name-part></tp:taxon-name></italic>, and additional data on species of the fish family <tp:taxon-name><tp:taxon-name-part taxon-name-part-type="family">Liparidae</tp:taxon-name-part></tp:taxon-name> (<tp:taxon-name><tp:taxon-name-part taxon-name-part-type="class">Pisces</tp:taxon-name-part></tp:taxon-name>, <tp:taxon-name><tp:taxon-name-part taxon-name-part-type="order">Scorpaeniformes</tp:taxon-name-part></tp:taxon-name>) from the west coast of South America and the Indian Ocean.</article-title><source>Zootaxa</source><volume>1019</volume>: <fpage>1</fpage>–<lpage>25</lpage>. <ext-link xlink:type="simple" ext-link-type="doi" xlink:href="10.11646/zootaxa.1019.1.1">https://doi.org/10.11646/zootaxa.1019.1.1</ext-link></mixed-citation></ref></ref-list></tp:taxon-treatment>
